# Supplementary material for: A multilayered genetic structure analysis between inflammatory bowel disease and bone density/osteoporosis
Source: PLoS One. 2025 Nov 20;20(11):e0336775. doi: 10.1371/journal.pone.0336775 (PMC12633866; doi:10.1371/journal.pone.0336775)
Supplement: S1 Tables — This Excel file provides the complete corresponding analysis results, organized into 17 worksheets [Tables 1–17], each labeled to match the in-text references. (XLSX) [file pone.0336775.s001.xlsx]

## Sheet: Table 1
Supplementary Table 1.The result of local genetic correlation analysis(IBD vs BMD)
phen1	phen2	log2FoldChange	rho.lower	rho.upper	r2	r2.lower	r2.upper	p	padj	CHR	START	STOP
IBD	BMD	-0.573424	-0.71447	-0.44172	0.328815	0.19511	0.51047	2.68e-14	6.59e-11	1	22145630	22740287
IBD	BMD	-0.605041	-0.88836	-0.37944	0.366074	0.14397	0.78918	1.19e-06	0.000977063	8	119423299	120216587
IBD	BMD	-0.871908	-1	-0.52312	0.760223	0.27366	1	1.06e-05	0.00308323	7	617320	1366972
IBD	BMD	1	0.48315	1	1	0.23343	1	5.96e-05	0.0104666	5	75959516	77290255
IBD	BMD	-0.763117	-1	-0.40713	0.582347	0.16576	1	9.58e-05	0.0123976	6	116132148	117674076
IBD	BMD	1	0.44726	1	1	0.20004	1	0.000117332	0.0125494	6	91097025	92015279
IBD	BMD	-0.97858	-1	-0.51234	0.957619	0.2625	1	0.000108349	0.0125494	8	59555978	60476248
IBD	BMD	-0.80451	-1	-0.41522	0.647236	0.1724	1	0.000131782	0.0135077	11	128262551	129451784
IBD	BMD	0.635474	0.31802	1	0.403827	0.10114	1	0.000218703	0.018552	4	812416	1529267
IBD	BMD	0.707063	0.34511	1	0.499939	0.1191	1	0.000234905	0.0186897	1	242417924	243048003
IBD	BMD	-0.928964	-1	-0.46554	0.862974	0.21673	1	0.000253192	0.0194641	20	9279551	10279603
IBD	BMD	-0.997606	-1	-0.47671	0.995218	0.22725	1	0.000330121	0.0238852	3	73606613	74383137
IBD	BMD	0.938482	0.46464	1	0.880748	0.21589	1	0.000365132	0.0252435	3	151131308	151904021
IBD	BMD	-1	-1	-0.44693	1	0.19975	1	0.000460264	0.0298974	12	106964978	108183188
IBD	BMD	0.691529	0.32202	1	0.478213	0.1037	1	0.000496862	0.030854	12	21572253	22928055
IBD	BMD	0.750412	0.33431	1	0.563118	0.11177	1	0.000568543	0.0325259	7	149843000	150897818
IBD	BMD	-0.36068	-0.60091	-0.15193	0.13009	0.02308	0.36109	0.000836017	0.0447087	6	31427210	32208901
IBD	BMD	-0.626919	-1	-0.28628	0.393027	0.08195	1	0.000968638	0.0506989	6	32682214	32897998
IBD	BMD	0.628469	0.27018	1	0.394973	0.07299	1	0.00107436	0.0550609	14	54359599	55292832
IBD	BMD	-0.904404	-1	-0.39276	0.817947	0.15426	1	0.00126493	0.0610143	1	113418038	114664387
IBD	BMD	-0.669121	-1	-0.2772	0.447722	0.07684	1	0.00157626	0.0680281	12	54371449	55416802
IBD	BMD	-0.960124	-1	-0.38207	0.921839	0.14716	1	0.00187689	0.0772584	5	32727915	33971056
IBD	BMD	1	0.36416	1	1	0.13291	1	0.00216205	0.0810249	14	26395691	27720240
IBD	BMD	0.567519	0.20723	1	0.322078	0.04294	1	0.00226796	0.0815261	9	122677720	124119883
IBD	BMD	0.80431	0.31281	1	0.646915	0.09785	1	0.00244445	0.081917	3	141034638	141898978
IBD	BMD	-0.658882	-1	-0.24825	0.434125	0.06163	1	0.00246417	0.081917	10	3225337	3880322
IBD	BMD	1	0.30617	1	1	0.0938	1	0.00271121	0.0876554	2	80737812	81623357
IBD	BMD	-1	-1	-0.30922	1	0.09761	1	0.00281495	0.0876554	11	55947453	56623494
IBD	BMD	0.682569	0.25184	1	0.465901	0.06352	1	0.0028551	0.0877943	14	35379989	36422077
IBD	BMD	-0.750302	-1	-0.27159	0.562952	0.07384	1	0.00324461	0.0973383	22	49559208	50347996
IBD	BMD	-0.875686	-1	-0.32572	0.766826	0.1068	1	0.00353329	0.101069	5	53747857	55221398
IBD	BMD	0.950273	0.34591	1	0.903019	0.11994	1	0.0035162	0.101069	10	30919470	32457293
IBD	BMD	0.840917	0.29285	1	0.707142	0.0862	1	0.00369391	0.102162	8	140355989	141527881
IBD	BMD	0.832689	0.30227	1	0.69337	0.09137	1	0.00369612	0.102162	13	63206536	63973941
IBD	BMD	-1	-1	-0.25818	1	0.07007	1	0.00389068	0.105814	1	152535631	153410809
IBD	BMD	1	0.32147	1	1	0.10391	1	0.00423173	0.113013	20	4591848	5379450
IBD	BMD	0.582075	0.19987	1	0.338811	0.03995	1	0.00440166	0.115192	18	49790997	50372823
IBD	BMD	0.582052	0.18934	1	0.338785	0.03585	1	0.00503225	0.116825	5	67096192	68006993
IBD	BMD	-0.60929	-1	-0.19133	0.371234	0.03661	1	0.00479729	0.116825	6	21295865	22199713
IBD	BMD	-0.472269	-0.93707	-0.15969	0.223038	0.02568	0.8781	0.00458382	0.116825	6	32208902	32454577
IBD	BMD	0.881188	0.2971	1	0.776493	0.0885	1	0.00476253	0.116825	9	12044916	12664858
IBD	BMD	0.722561	0.2448	1	0.522094	0.06014	1	0.00501523	0.116825	9	26747215	27366479
IBD	BMD	-0.861067	-1	-0.29147	0.741436	0.0854	1	0.00486033	0.116825	12	118256125	119301061
IBD	BMD	-1	-1	-0.31497	1	0.10223	1	0.00541422	0.123324	11	4405708	4946051
IBD	BMD	-0.419531	-0.74955	-0.12927	0.176007	0.0168	0.56182	0.00569832	0.1276	1	34371023	35201626
IBD	BMD	0.723159	0.22668	1	0.522959	0.05262	1	0.00584623	0.1276	5	172285683	173606995
IBD	BMD	-0.44276	-0.87264	-0.13386	0.196036	0.01808	0.7615	0.00623471	0.130956	2	234115093	234945577
IBD	BMD	-0.94895	-1	-0.30583	0.900507	0.09667	1	0.0068679	0.137358	3	85807680	86660979
IBD	BMD	-0.465694	-0.8616	-0.14203	0.216871	0.02041	0.74235	0.00683027	0.137358	9	119001228	119890464
IBD	BMD	-0.796555	-1	-0.22672	0.6345	0.05333	1	0.00707294	0.140318	15	47693317	49260006
IBD	BMD	0.70166	0.20566	1	0.492327	0.0429	1	0.0083125	0.154915	1	77895395	79065286
IBD	BMD	0.879742	0.26117	1	0.773945	0.06875	1	0.00825783	0.154915	13	81724090	82582821
IBD	BMD	0.630172	0.17943	1	0.397117	0.03295	1	0.00875271	0.160684	1	59889046	61377615
IBD	BMD	0.887627	0.23705	1	0.787882	0.05829	1	0.00885023	0.161156	7	83953010	85356715
IBD	BMD	-0.544732	-1	-0.14437	0.296733	0.02221	1	0.00979468	0.166172	3	47588462	50387742
IBD	BMD	0.474451	0.11683	0.92875	0.225103	0.0148	0.86258	0.0106497	0.174655	13	108521979	109156765
IBD	BMD	0.793519	0.20315	1	0.629672	0.04348	1	0.0110864	0.180613	11	105932283	107054024
IBD	BMD	0.592052	0.14284	1	0.350525	0.02089	1	0.0117479	0.182067	12	56987106	58748139
IBD	BMD	-0.649822	-1	-0.1699	0.422268	0.0297	1	0.0120414	0.182067	17	44865833	45883901
IBD	BMD	0.514775	0.11311	1	0.264993	0.01361	1	0.0125582	0.187231	18	45718493	46558306
IBD	BMD	0.572456	0.13356	1	0.327706	0.01921	1	0.0126741	0.187821	3	155928191	156795410
IBD	BMD	0.891648	0.19979	1	0.795035	0.04557	1	0.0129892	0.190956	2	4016105	4766969
IBD	BMD	0.781967	0.18301	1	0.611472	0.03454	1	0.0130409	0.190956	5	33971057	35157146
IBD	BMD	0.67866	0.15646	1	0.460579	0.02692	1	0.0132288	0.192561	19	19749167	20485499
IBD	BMD	0.894048	0.20473	1	0.799322	0.047	1	0.0137701	0.195806	9	32253284	33194892
IBD	BMD	-0.641612	-1	-0.14234	0.411666	0.02225	1	0.0148286	0.202658	1	211082893	212347582
IBD	BMD	-0.652638	-1	-0.14923	0.425937	0.02438	1	0.0155281	0.209286	9	111368108	112076381
IBD	BMD	-0.517038	-1	-0.10466	0.267328	0.01147	1	0.0166519	0.217892	2	33735319	34239776
IBD	BMD	-0.499984	-1	-0.09555	0.249984	0.01108	1	0.0170848	0.221203	3	50387743	51953968
IBD	BMD	-0.494732	-1	-0.10117	0.24476	0.01123	1	0.0173459	0.223408	19	51259179	51903804
IBD	BMD	-0.620245	-1	-0.12145	0.384704	0.01758	1	0.0178924	0.226883	1	22740288	23907045
IBD	BMD	0.536482	0.10338	1	0.287813	0.01267	1	0.0182143	0.22978	1	20556203	21416121
IBD	BMD	0.942236	0.15362	1	0.887808	0.03263	1	0.0211193	0.255928	2	34890559	35609257
IBD	BMD	0.647504	0.10679	1	0.419261	0.01455	1	0.0219249	0.258063	7	86446539	87836641
IBD	BMD	0.734303	0.11091	1	0.539201	0.01771	1	0.0219001	0.258063	11	130500784	131424361
IBD	BMD	0.637673	0.10793	1	0.406626	0.01569	1	0.022164	0.259635	15	54332800	55136717
IBD	BMD	0.422536	0.06547	0.94031	0.178536	0.00585	0.88419	0.0230793	0.261636	19	45040933	45893307
IBD	BMD	0.44929	0.06223	0.94392	0.201862	0.00584	0.89098	0.0231863	0.261644	9	17990566	18754196
IBD	BMD	-0.619246	-1	-0.0732	0.383466	0.01093	1	0.0247625	0.269391	2	84395900	85992794
IBD	BMD	-0.671294	-1	-0.09878	0.450635	0.0147	1	0.0251028	0.269391	12	71177962	71948185
IBD	BMD	0.686351	0.09759	1	0.471078	0.01473	1	0.025249	0.269391	15	36583328	37962915
IBD	BMD	-0.572296	-1	-0.08395	0.327522	0.01058	1	0.0257486	0.271273	16	69549150	71062712
IBD	BMD	0.386615	0.05073	0.77451	0.149471	0.00413	0.59987	0.0259637	0.27179	4	104384535	105319195
IBD	BMD	0.556862	0.0708	1	0.310095	0.00756	1	0.0272487	0.276849	11	96150135	97091671
IBD	BMD	-0.386355	-0.78288	-0.05003	0.14927	0.004	0.6129	0.0279756	0.279334	8	2070903	2396122
IBD	BMD	-0.614779	-1	-0.07162	0.377953	0.00941	1	0.0283034	0.279624	7	97420208	98173564
IBD	BMD	0.574213	0.07011	1	0.329721	0.00947	1	0.0281931	0.279624	8	8064601	8589770
IBD	BMD	-0.497012	-1	-0.06144	0.247021	0.00668	1	0.0291522	0.285046	1	175385221	176449096
IBD	BMD	0.827724	0.08945	1	0.685126	0.01613	1	0.0294654	0.286502	8	96900514	98132519
IBD	BMD	0.438074	0.04662	0.96507	0.191909	0.00426	0.93135	0.0303549	0.290702	17	47516225	48722590
IBD	BMD	-0.373684	-0.77191	-0.03605	0.139639	0.00303	0.59585	0.0305552	0.290718	19	45893308	46765060
IBD	BMD	0.298926	0.02551	0.61871	0.0893568	0.00174	0.3828	0.0308088	0.291499	13	42950158	43931931
IBD	BMD	-0.548057	-1	-0.06019	0.300366	0.00767	1	0.0310622	0.291788	1	232177705	232954942
IBD	BMD	0.533605	0.05653	1	0.284734	0.00645	1	0.0314217	0.292793	20	12353962	13202335
IBD	BMD	0.741331	0.08029	1	0.549572	0.01393	1	0.0321217	0.297065	15	63218979	64339945
IBD	BMD	-0.579179	-1	-0.05752	0.335449	0.00847	1	0.0325071	0.299504	13	71010209	71976862
IBD	BMD	-0.509051	-1	-0.0549	0.259133	0.00615	1	0.0332533	0.301857	16	77739133	78280636
IBD	BMD	0.58472	0.04676	1	0.341898	0.00692	1	0.034107	0.308073	1	235097114	236199671
IBD	BMD	-0.8012	-1	-0.07078	0.641921	0.01195	1	0.0351805	0.309086	1	94168577	95122541
IBD	BMD	-0.490441	-1	-0.03913	0.240532	0.0058	1	0.0362257	0.314895	1	248341595	249240538
IBD	BMD	0.565477	0.05251	1	0.319764	0.00692	1	0.0365432	0.315426	5	58721459	59868567
IBD	BMD	-0.766779	-1	-0.08217	0.58795	0.01514	1	0.0364251	0.315426	18	71491861	72785206
IBD	BMD	0.38722	0.01734	0.8142	0.149939	0.00248	0.66291	0.0367486	0.316089	1	112489249	113418037
IBD	BMD	0.370648	0.01642	0.79421	0.13738	0.002	0.63078	0.0370781	0.317197	17	25872111	27344401
IBD	BMD	0.366451	0.03562	0.76746	0.134286	0.00266	0.58899	0.0375132	0.319317	18	58527237	59449422
IBD	BMD	-0.527603	-1	-0.03223	0.278365	0.00618	1	0.0392597	0.31963	1	120345067	145803848
IBD	BMD	0.431124	0.02259	0.98252	0.185868	0.00293	0.96534	0.0379118	0.31963	3	54892587	55616625
IBD	BMD	0.48811	0.02648	1	0.238251	0.0041	1	0.0393588	0.31963	3	170174579	171134849
IBD	BMD	0.53449	0.03969	1	0.28568	0.00597	1	0.0379263	0.31963	5	142532957	143605908
IBD	BMD	-0.658907	-1	-0.02683	0.434159	0.00788	1	0.0389947	0.31963	6	53425493	54452767
IBD	BMD	-0.489541	-1	-0.02073	0.239651	0.00352	1	0.0393691	0.31963	9	14244748	14902924
IBD	BMD	0.486976	0.02742	1	0.237146	0.00421	1	0.0383585	0.31963	19	8199017	9105577
IBD	BMD	-0.164479	-0.32596	-0.00527	0.0270534	0.00038	0.10625	0.0411407	0.326471	1	67761891	68633860
IBD	BMD	0.457986	0.01965	1	0.209751	0.00362	1	0.0409067	0.326471	3	11226368	11997658
IBD	BMD	-0.453259	-1	-0.03024	0.205444	0.00379	1	0.0405983	0.326471	8	125453323	126766827
IBD	BMD	0.632046	0.03344	1	0.399482	0.00799	1	0.0409186	0.326471	12	101825062	102966633
IBD	BMD	0.505478	0.02285	1	0.255508	0.00444	1	0.0417259	0.32726	1	40200951	41093875
IBD	BMD	-0.758417	-1	-0.04866	0.575196	0.01053	1	0.0431867	0.32726	2	160200380	161432089
IBD	BMD	-0.353916	-0.74942	-0.01117	0.125257	0.00196	0.56163	0.0420907	0.32726	3	75374968	76157470
IBD	BMD	0.518137	0.02661	1	0.268466	0.00455	1	0.0422196	0.32726	3	81431497	82532742
IBD	BMD	-0.685268	-1	-0.01546	0.469593	0.00727	1	0.0426342	0.32726	4	90236972	91309863
IBD	BMD	-0.474334	-1	-0.0259	0.224993	0.00421	1	0.0432356	0.32726	8	12296850	12947935
IBD	BMD	-0.345813	-0.73086	-0.01918	0.119586	0.00209	0.53416	0.0417579	0.32726	10	27669567	28734422
IBD	BMD	0.500919	0.00391	1	0.25092	0.00362	1	0.0445154	0.331842	9	136770927	137593527
IBD	BMD	-0.441268	-1	-0.00763	0.194717	0.00285	1	0.044889	0.332611	4	47408266	49325138
IBD	BMD	-0.674821	-1	-0.02336	0.455383	0.00691	1	0.0453297	0.333865	18	72785207	73568260
IBD	BMD	0.726309	0.03363	1	0.527525	0.00864	1	0.0459706	0.33657	4	163245542	163937103
IBD	BMD	-0.394518	-1	-0.00786	0.155644	0.00225	1	0.0469579	0.337767	20	43008891	44072210
IBD	BMD	-0.529618	-1	-0.01254	0.280496	0.00455	1	0.047333	0.338953	2	217566012	218396258
IBD	BMD	0.579617	0.02396	1	0.335956	0.00473	1	0.0473983	0.338953	20	13202336	14203755
IBD	BMD	-0.534174	-1	-0.0003	0.285342	0.00357	1	0.0476132	0.339503	12	128372589	129170296
IBD	BMD	-0.473762	-1	-0.01381	0.224451	0.00331	1	0.0487881	0.344881	19	10028841	11681978
IBD	BMD	-0.706288	-1	-0.02826	0.498843	0.00905	1	0.049579	0.349468	1	4281477	4773403
IBD	BMD	0.620025	-0.00277	1	0.384431	0	1	0.0509616	0.357167	5	75239303	75959515
IBD	BMD	-0.645576	-1	-0.02239	0.416768	0.00633	1	0.0514209	0.359362	12	129170297	129887418
IBD	BMD	-0.58791	-1	-0.00827	0.345638	0.00512	1	0.0518074	0.361037	19	31763009	33028099
IBD	BMD	0.605266	-0.00397	1	0.366347	0	1	0.0522896	0.361327	8	58675118	59555977
IBD	BMD	0.475844	-0.00172	1	0.226428	0	1	0.0529857	0.365112	22	35368342	36135968
IBD	BMD	0.65301	-0.00619	1	0.426422	0	1	0.0533416	0.365516	1	86761555	87667572
IBD	BMD	-0.473787	-1	0.00547	0.224474	0	1	0.0533402	0.365516	18	60780195	62074993
IBD	BMD	-0.471013	-1	0.00527	0.221854	0	1	0.0541428	0.36591	2	40087419	40786176
IBD	BMD	-0.631428	-1	-0.00788	0.398701	0.00593	1	0.0540065	0.36591	12	8123318	8760628
IBD	BMD	-0.583282	-1	-0.0002	0.340218	0.00444	1	0.0555679	0.371945	2	131760639	132598285
IBD	BMD	-0.492988	-1	0.00342	0.243037	0	1	0.0565013	0.372636	1	25885139	27992665
IBD	BMD	-0.360577	-0.80907	0.01308	0.130016	0	0.65459	0.0562948	0.372636	1	234365797	235097113
IBD	BMD	0.724102	-0.01606	1	0.524324	0	1	0.0562626	0.372636	3	155046424	155928190
IBD	BMD	0.760118	-0.00604	1	0.577779	0	1	0.0581091	0.380182	10	10081280	10969481
IBD	BMD	-0.380571	-0.86747	0.01988	0.144835	0	0.7525	0.0578244	0.380182	12	20074931	20866285
IBD	BMD	0.541768	-0.02757	1	0.293512	0	1	0.0586721	0.382847	1	76977916	77895394
IBD	BMD	0.440936	-0.01699	1	0.194424	0	1	0.0602277	0.386667	4	117313637	118395262
IBD	BMD	0.363102	-0.01339	1	0.131843	0	1	0.0601762	0.386667	10	64069688	65400431
IBD	BMD	0.489724	-0.02867	1	0.23983	0	1	0.0597015	0.386667	11	123398883	124403477
IBD	BMD	-0.674998	-1	0.03182	0.455622	0	1	0.0612558	0.389378	7	42494807	43448815
IBD	BMD	-0.320355	-0.71271	0.0155	0.102627	0	0.50795	0.0615919	0.389501	1	110224231	111134062
IBD	BMD	0.467598	-0.02334	1	0.218648	0	1	0.0626297	0.39153	22	16050213	17587474
IBD	BMD	0.58309	-0.04047	1	0.339994	0	1	0.0654748	0.397699	6	92953799	93696825
IBD	BMD	-0.424147	-1	0.03473	0.179901	0	1	0.0650134	0.397699	10	87287936	88443652
IBD	BMD	0.430264	-0.02789	1	0.185128	0	1	0.066525	0.398876	1	238094456	238704857
IBD	BMD	-0.463245	-1	0.02977	0.214595	0	1	0.0672353	0.398876	2	71385814	72160302
IBD	BMD	0.72548	-0.0629	1	0.526321	0	1	0.0685667	0.398876	2	73544291	75148103
IBD	BMD	0.648287	-0.02575	1	0.420276	0	1	0.0684443	0.398876	7	8718352	9225106
IBD	BMD	-0.374637	-0.88154	0.01944	0.140353	0	0.77711	0.0669424	0.398876	11	45019560	46316005
IBD	BMD	0.531314	-0.03612	1	0.282294	0	1	0.0670511	0.398876	12	1078398	1942426
IBD	BMD	0.364612	-0.02737	0.89577	0.132942	0	0.80371	0.0689903	0.400274	5	87943483	89584466
IBD	BMD	-0.556155	-1	0.05283	0.309308	0	1	0.069512	0.400467	2	238814631	239634350
IBD	BMD	-0.378483	-0.88551	0.03473	0.14325	0	0.78413	0.0694633	0.400467	6	158952061	159604052
IBD	BMD	0.656005	-0.05326	1	0.430342	0	1	0.0692845	0.400467	20	47203837	48212975
IBD	BMD	-0.488502	-1	0.03123	0.238634	0	1	0.0703701	0.403482	10	20616433	21477692
IBD	BMD	-0.671001	-1	0.07166	0.450243	0	1	0.0716295	0.406948	5	73314062	74245354
IBD	BMD	0.4704	-0.03432	1	0.221276	0	1	0.0719783	0.40739	14	34695196	35379988
IBD	BMD	-0.602866	-1	0.08265	0.363448	0	1	0.0726425	0.409864	19	48573066	49415189
IBD	BMD	0.558594	-0.05679	1	0.312027	0	1	0.07318	0.411011	16	73140782	74135275
IBD	BMD	0.405615	-0.03409	1	0.164524	0	1	0.0734701	0.411392	1	241813535	242417923
IBD	BMD	0.339798	-0.03793	0.78399	0.115463	0	0.61463	0.0744877	0.412702	4	146174872	147161042
IBD	BMD	-0.520504	-1	0.06217	0.270925	0	1	0.0759655	0.416859	5	120960738	122005291
IBD	BMD	0.538069	-0.06169	1	0.289518	0	1	0.0786106	0.424084	22	18535226	19635654
IBD	BMD	0.337734	-0.0443	0.80549	0.114064	0	0.64885	0.0813485	0.430382	6	16566883	17391994
IBD	BMD	-0.496302	-1	0.05012	0.246315	0	1	0.0823705	0.430382	6	32539568	32586784
IBD	BMD	0.192221	-0.02608	0.43693	0.0369491	0	0.19096	0.0806848	0.430382	7	119568237	121042050
IBD	BMD	0.589569	-0.08211	1	0.347592	0	1	0.0805018	0.430382	12	18470024	19532765
IBD	BMD	0.501238	-0.0646	1	0.251239	0	1	0.0833284	0.430784	7	6020654	6716905
IBD	BMD	0.355124	-0.04635	0.85635	0.126113	0	0.73333	0.08353	0.430784	11	17583949	18740267
IBD	BMD	0.553809	-0.08835	1	0.306705	0	1	0.0846583	0.432073	20	15238520	15962576
IBD	BMD	-0.328503	-0.80113	0.05299	0.107914	0	0.64181	0.086216	0.438482	11	1857846	2477449
IBD	BMD	-0.358414	-1	0.06106	0.12846	0	1	0.0869312	0.440929	6	32897999	33194975
IBD	BMD	-0.581144	-1	0.08328	0.337729	0	1	0.0875989	0.441585	5	35157147	36431967
IBD	BMD	-0.44567	-1	0.06411	0.198622	0	1	0.0885594	0.44466	18	11872227	12735558
IBD	BMD	-0.421969	-1	0.07343	0.178058	0	1	0.0890725	0.445565	2	47320115	48171058
IBD	BMD	0.357952	-0.05853	0.88013	0.12813	0	0.77463	0.089113	0.445565	10	99367801	100337830
IBD	BMD	-0.394163	-1	0.06822	0.155364	0	1	0.0928062	0.458967	2	165917789	167488576
IBD	BMD	0.545296	-0.10907	1	0.297348	0	1	0.0942573	0.461963	12	32368906	33076722
IBD	BMD	-0.417191	-1	0.07552	0.174048	0	1	0.0958353	0.467489	2	20064518	21084898
IBD	BMD	0.455061	-0.08624	1	0.20708	0	1	0.0966453	0.468755	2	174927564	176734750
IBD	BMD	-0.430435	-1	0.10385	0.185274	0	1	0.0974049	0.470758	5	55221399	55968966
IBD	BMD	-0.535833	-1	0.11575	0.287117	0	1	0.0984264	0.472825	18	57635822	58527236
IBD	BMD	-0.507026	-1	0.10407	0.257075	0	1	0.100597	0.474988	1	158900370	159882515
IBD	BMD	0.478366	-0.09769	1	0.228834	0	1	0.100393	0.474988	22	42867928	43574017
IBD	BMD	0.457917	-0.10671	1	0.209688	0	1	0.102141	0.480434	8	8589771	9167795
IBD	BMD	0.561935	-0.14103	1	0.315771	0	1	0.103524	0.484162	11	21442723	22368743
IBD	BMD	0.461644	-0.09433	1	0.213115	0	1	0.104356	0.486204	12	16136743	17374895
IBD	BMD	0.461252	-0.10665	1	0.212754	0	1	0.105169	0.488143	1	173582512	175385220
IBD	BMD	0.554053	-0.13292	1	0.306975	0	1	0.108437	0.490666	2	187498048	188895310
IBD	BMD	-0.45754	-1	0.11265	0.209343	0	1	0.108019	0.490666	4	112830230	113916002
IBD	BMD	-0.493004	-1	0.12931	0.243052	0	1	0.108008	0.490666	8	1628040	2070902
IBD	BMD	0.450956	-0.11831	1	0.203362	0	1	0.108347	0.490666	16	88387229	89106304
IBD	BMD	-0.273336	-0.65334	0.06506	0.0747128	0	0.42686	0.108868	0.49086	20	10279604	11257012
IBD	BMD	0.448854	-0.10721	1	0.20147	0	1	0.110014	0.49117	11	48066367	48765366
IBD	BMD	-0.644797	-1	0.15484	0.415763	0	1	0.111839	0.497512	7	115321302	116835336
IBD	BMD	-0.35524	-0.97712	0.08488	0.126195	0	0.95477	0.113088	0.498825	5	71468652	73314061
IBD	BMD	0.345499	-0.08923	0.95813	0.11937	0	0.91802	0.114024	0.498825	6	26396201	27261035
IBD	BMD	0.551619	-0.15123	1	0.304284	0	1	0.11398	0.498825	7	54550501	55161394
IBD	BMD	-0.472727	-1	0.12078	0.22347	0	1	0.112839	0.498825	12	130629841	131404042
IBD	BMD	0.612997	-0.15402	1	0.375765	0	1	0.115064	0.500519	6	92015280	92953798
IBD	BMD	-0.229333	-0.55273	0.06411	0.0525936	0	0.30551	0.114955	0.500519	7	73128831	75243899
IBD	BMD	-0.317723	-0.80371	0.0889	0.100948	0	0.64595	0.11516	0.500519	9	4025356	4596614
IBD	BMD	0.204889	-0.05071	0.47595	0.0419793	0	0.22653	0.119045	0.508781	11	16383387	17583948
IBD	BMD	0.314176	-0.08699	0.84791	0.0987066	0	0.71896	0.123501	0.517256	19	3893910	4741718
IBD	BMD	-0.408244	-1	0.11543	0.166663	0	1	0.124352	0.517607	9	38822978	43903829
IBD	BMD	0.331482	-0.10132	0.86927	0.10988	0	0.75562	0.124257	0.517607	20	38427595	40272390
IBD	BMD	-0.358615	-0.97	0.11389	0.128605	0	0.9409	0.124628	0.51788	12	50344347	51769419
IBD	BMD	0.296954	-0.08436	0.77282	0.0881819	0	0.59725	0.125779	0.520345	1	10753428	11709173
IBD	BMD	0.465069	-0.15466	1	0.21629	0	1	0.127125	0.520345	5	139408117	141253830
IBD	BMD	-0.304361	-0.75947	0.08375	0.0926359	0	0.57695	0.127044	0.520345	8	25859278	26679135
IBD	BMD	-0.461991	-1	0.14822	0.213436	0	1	0.129912	0.524738	6	104951345	106053915
IBD	BMD	-0.368904	-1	0.12242	0.13609	0	1	0.131248	0.525404	6	34979271	36346353
IBD	BMD	-0.4222	-1	0.14339	0.178253	0	1	0.131264	0.525404	11	99619348	100423901
IBD	BMD	0.299017	-0.08996	0.85194	0.0894113	0	0.7266	0.133034	0.527502	2	241113280	241910366
IBD	BMD	-0.281656	-0.74338	0.09145	0.0793302	0	0.55262	0.133732	0.528059	12	27797263	28753585
IBD	BMD	-0.234806	-0.57014	0.07683	0.0551339	0	0.32506	0.13448	0.528406	1	221856865	222763597
IBD	BMD	0.574124	-0.20579	1	0.329618	0	1	0.134447	0.528406	4	32746821	33640822
IBD	BMD	0.533698	-0.18222	1	0.284833	0	1	0.135802	0.529215	9	119890465	121008529
IBD	BMD	-0.494038	-1	0.18471	0.244074	0	1	0.1376	0.532841	13	37499811	38290689
IBD	BMD	-0.346045	-1	0.13109	0.119747	0	1	0.139738	0.535445	1	76097248	76977915
IBD	BMD	0.493026	-0.19799	1	0.243075	0	1	0.138881	0.535445	2	45850048	46499326
IBD	BMD	-0.490545	-1	0.16391	0.240635	0	1	0.139597	0.535445	4	177129679	178314527
IBD	BMD	-0.502451	-1	0.20866	0.252457	0	1	0.139298	0.535445	10	58809134	59822946
IBD	BMD	-0.36572	-1	0.14257	0.133751	0	1	0.140201	0.53555	9	110630151	111368107
IBD	BMD	-0.427573	-1	0.14633	0.182819	0	1	0.14011	0.53555	21	28616540	29449870
IBD	BMD	-0.591563	-1	0.21995	0.349947	0	1	0.142176	0.539742	13	109813577	110995432
IBD	BMD	0.240565	-0.07894	0.5938	0.0578713	0	0.35259	0.142717	0.540961	1	21416122	22145629
IBD	BMD	0.308418	-0.108	0.85706	0.095122	0	0.73456	0.14295	0.541011	8	144934289	146303787
IBD	BMD	0.316023	-0.11224	0.89053	0.0998706	0	0.79304	0.143762	0.543248	7	28890887	30175113
IBD	BMD	0.388176	-0.14467	1	0.150681	0	1	0.144919	0.545853	12	127545378	128372588
IBD	BMD	0.406048	-0.15966	1	0.164875	0	1	0.152682	0.553088	6	39785908	40778401
IBD	BMD	0.55888	-0.23192	1	0.312346	0	1	0.152509	0.553088	6	122929291	123854857
IBD	BMD	-0.284648	-0.81107	0.1133	0.0810243	0	0.66033	0.150385	0.553088	16	74135276	74889127
IBD	BMD	0.397409	-0.16429	1	0.157934	0	1	0.151661	0.553088	18	67195981	68051035
IBD	BMD	0.312031	-0.12177	0.89034	0.0973631	0	0.79509	0.154765	0.554062	4	40590542	41360937
IBD	BMD	-0.304249	-0.84871	0.12441	0.0925672	0	0.72445	0.154425	0.554062	6	31106494	31250556
IBD	BMD	0.438226	-0.18709	1	0.192042	0	1	0.155633	0.554062	9	15839404	16658377
IBD	BMD	0.403082	-0.18093	1	0.162475	0	1	0.154838	0.554062	19	13968320	14891100
IBD	BMD	-0.384694	-1	0.15359	0.147989	0	1	0.157348	0.557747	8	17492673	17947004
IBD	BMD	0.320526	-0.13832	0.8993	0.102737	0	0.81068	0.157986	0.557909	4	111733580	112830229
IBD	BMD	-0.415929	-1	0.17886	0.172997	0	1	0.159714	0.557909	8	75011700	76295483
IBD	BMD	0.36277	-0.14586	1	0.131602	0	1	0.158484	0.557909	9	112865521	113646149
IBD	BMD	-0.353731	-1	0.14917	0.125125	0	1	0.158892	0.557909	10	89971629	91021321
IBD	BMD	-0.314108	-0.88191	0.13704	0.0986638	0	0.77777	0.164868	0.569259	11	6180841	7191230
IBD	BMD	-0.305881	-1	0.14698	0.0935629	0	1	0.167436	0.56933	1	19238925	20556202
IBD	BMD	0.309543	-0.14629	0.92513	0.095817	0	0.85587	0.167418	0.56933	3	69784970	71223281
IBD	BMD	-0.3699	-1	0.17445	0.136826	0	1	0.167193	0.56933	10	77144962	78665481
IBD	BMD	-0.282857	-0.76047	0.12739	0.0800079	0	0.57841	0.166536	0.56933	12	106153788	106964977
IBD	BMD	0.166263	-0.07154	0.42398	0.0276435	0	0.17975	0.167882	0.569641	6	151629955	152376499
IBD	BMD	-0.386779	-1	0.18867	0.149598	0	1	0.168514	0.570998	15	39238841	40604780
IBD	BMD	0.325593	-0.14262	1	0.106011	0	1	0.168809	0.571211	7	16739014	17596578
IBD	BMD	-0.247516	-0.65132	0.11658	0.0612644	0	0.42548	0.170184	0.571515	19	46765061	47752727
IBD	BMD	0.209159	-0.09611	0.53483	0.0437474	0	0.28604	0.17084	0.571791	2	202504863	203639686
IBD	BMD	-0.446082	-1	0.24765	0.198989	0	1	0.173061	0.573521	5	91956906	93814604
IBD	BMD	0.378026	-0.20524	1	0.142904	0	1	0.173873	0.57456	3	175671425	176931163
IBD	BMD	-0.266816	-0.71573	0.13082	0.0711905	0	0.51282	0.174003	0.57456	11	87150	1061399
IBD	BMD	0.315839	-0.16511	0.93325	0.0997542	0	0.87329	0.174704	0.575544	17	43460501	44865832
IBD	BMD	-0.48412	-1	0.23286	0.234372	0	1	0.175193	0.576169	20	14203756	15238519
IBD	BMD	-0.416069	-1	0.2203	0.173113	0	1	0.176549	0.576774	9	126092932	127184582
IBD	BMD	-0.172484	-0.4456	0.08445	0.0297508	0	0.19856	0.176352	0.576774	10	101271452	102509298
IBD	BMD	-0.500734	-1	0.24548	0.250735	0	1	0.175704	0.576774	17	33614190	34474611
IBD	BMD	-0.41619	-1	0.2308	0.173214	0	1	0.176124	0.576774	18	73568261	74471745
IBD	BMD	-0.320019	-0.94822	0.16519	0.102412	0	0.8996	0.177551	0.577745	8	40974255	41725002
IBD	BMD	0.287283	-0.1445	0.98432	0.0825317	0	0.97022	0.177396	0.577745	11	113889020	114742317
IBD	BMD	-0.394997	-1	0.22572	0.156023	0	1	0.178715	0.577942	4	55681702	57103100
IBD	BMD	0.346602	-0.18422	1	0.120133	0	1	0.181051	0.580685	10	29393750	30000223
IBD	BMD	-0.472782	-1	0.24493	0.223522	0	1	0.183016	0.582953	11	112755447	113889019
IBD	BMD	0.39924	-0.23832	1	0.159393	0	1	0.184117	0.584785	4	29758400	30455555
IBD	BMD	0.459257	-0.25453	1	0.210917	0	1	0.186846	0.584785	4	121981244	122655434
IBD	BMD	0.603526	-0.36493	1	0.364243	0	1	0.186403	0.584785	6	70363349	71610787
IBD	BMD	-0.336236	-1	0.18859	0.113055	0	1	0.186027	0.584785	8	16988031	17492672
IBD	BMD	0.37349	-0.21597	1	0.139495	0	1	0.186825	0.584785	11	101881253	102671665
IBD	BMD	0.44639	-0.22342	1	0.199264	0	1	0.185018	0.584785	14	64033238	65229391
IBD	BMD	0.410483	-0.22379	1	0.168496	0	1	0.188783	0.585632	5	2960069	3677595
IBD	BMD	0.282493	-0.1403	0.81279	0.0798025	0	0.66062	0.189447	0.586952	20	884242	1771285
IBD	BMD	0.217831	-0.12067	0.58202	0.0474504	0	0.33875	0.191812	0.592042	11	46316006	48066366
IBD	BMD	0.411076	-0.25397	1	0.168984	0	1	0.196701	0.601109	5	79005159	80448225
IBD	BMD	-0.182449	-0.51413	0.09765	0.0332878	0	0.26433	0.196251	0.601109	9	4596615	5437591
IBD	BMD	0.401408	-0.24353	1	0.161129	0	1	0.197301	0.601109	9	90135155	90890979
IBD	BMD	-0.391849	-1	0.23348	0.153545	0	1	0.197023	0.601109	11	32065772	32830422
IBD	BMD	0.306286	-0.17983	0.94122	0.0938108	0	0.8865	0.197633	0.601109	12	48227036	48960265
IBD	BMD	0.249545	-0.14483	0.70246	0.0622726	0	0.49469	0.199214	0.602788	9	653662	1103598
IBD	BMD	0.529196	-0.32495	1	0.280049	0	1	0.201596	0.604788	4	152162099	153520883
IBD	BMD	-0.337709	-1	0.21084	0.114047	0	1	0.201065	0.604788	9	96670172	97418633
IBD	BMD	-0.33616	-1	0.21235	0.113004	0	1	0.200654	0.604788	19	64705	762046
IBD	BMD	0.308314	-0.18316	0.97541	0.0950578	0	0.95242	0.202195	0.605109	17	42348004	43460500
IBD	BMD	0.245689	-0.14503	0.67378	0.0603633	0	0.45398	0.203387	0.606463	1	216658127	217352165
IBD	BMD	-0.3312	-1	0.21096	0.109693	0	1	0.204406	0.606824	3	195710291	196383152
IBD	BMD	-0.19861	-0.53192	0.11243	0.0394461	0	0.28294	0.206618	0.608719	4	8882617	9482867
IBD	BMD	-0.301414	-0.97704	0.19813	0.0908507	0	0.95708	0.207271	0.609912	18	54957868	55809315
IBD	BMD	-0.283961	-0.97181	0.18133	0.0806338	0	0.95588	0.208566	0.611528	12	40017397	41198229
IBD	BMD	0.378284	-0.25235	1	0.143099	0	1	0.209737	0.614122	1	86017268	86761554
IBD	BMD	0.192538	-0.1124	0.52572	0.0370707	0	0.27638	0.210649	0.614122	6	43770627	44596897
IBD	BMD	-0.242519	-0.70491	0.14882	0.0588153	0	0.4973	0.211766	0.615046	13	41003944	42037054
IBD	BMD	-0.409632	-1	0.30317	0.167799	0	1	0.216614	0.621081	1	23907046	25885138
IBD	BMD	0.394443	-0.27068	1	0.155585	0	1	0.214513	0.621081	3	31269698	32378805
IBD	BMD	0.321326	-0.21557	1	0.103251	0	1	0.214786	0.621081	4	4266179	5051834
IBD	BMD	0.349955	-0.23986	1	0.122468	0	1	0.217314	0.621257	10	1872961	2637065
IBD	BMD	0.350358	-0.23346	1	0.122751	0	1	0.216989	0.621257	20	15962577	16661516
IBD	BMD	-0.274046	-0.959	0.17351	0.0751015	0	0.92062	0.220425	0.621841	1	1376205	2215495
IBD	BMD	-0.293773	-0.93408	0.19251	0.0863027	0	0.88045	0.2203	0.621841	15	37962916	39238840
IBD	BMD	-0.517713	-1	0.38859	0.268027	0	1	0.221905	0.623793	22	46351049	47299625
IBD	BMD	0.285478	-0.18861	0.90852	0.0814978	0	0.82648	0.223096	0.623988	4	157597310	159176073
IBD	BMD	-0.389954	-1	0.27813	0.152064	0	1	0.225417	0.625307	6	120339245	121087444
IBD	BMD	0.471988	-0.36918	1	0.222772	0	1	0.22569	0.625307	7	33159278	34114532
IBD	BMD	0.280979	-0.1917	0.87777	0.078949	0	0.77048	0.226347	0.625307	8	20812108	21650453
IBD	BMD	-0.325969	-1	0.2211	0.106256	0	1	0.2249	0.625307	16	68435729	69549149
IBD	BMD	-0.372321	-1	0.27677	0.138623	0	1	0.227149	0.626366	4	167643769	168623790
IBD	BMD	-0.288993	-0.88599	0.20042	0.083517	0	0.78498	0.227376	0.626366	5	55968967	56896890
IBD	BMD	-0.30401	-1	0.213	0.0924222	0	1	0.228708	0.628628	7	20122180	21390644
IBD	BMD	-0.491032	-1	0.39457	0.241113	0	1	0.231258	0.630941	3	51953969	54074844
IBD	BMD	0.393274	-0.301	1	0.154664	0	1	0.233282	0.633619	4	168623791	169555114
IBD	BMD	0.309505	-0.22927	1	0.0957936	0	1	0.2356	0.6355	8	72013185	72917489
IBD	BMD	0.282123	-0.20268	0.96153	0.0795936	0	0.93298	0.236514	0.637267	9	105846546	107061019
IBD	BMD	0.295426	-0.21643	0.95224	0.0872766	0	0.91184	0.236999	0.637875	2	91860962	97339301
IBD	BMD	-0.428965	-1	0.34396	0.184011	0	1	0.238593	0.639005	5	169506967	170898340
IBD	BMD	0.300328	-0.21743	1	0.0901967	0	1	0.239293	0.639005	7	27351287	28890886
IBD	BMD	0.391524	-0.31545	1	0.153291	0	1	0.239497	0.639005	7	101950749	103191322
IBD	BMD	0.408984	-0.30952	1	0.167268	0	1	0.238827	0.639005	11	11081300	11632650
IBD	BMD	-0.265507	-0.93673	0.20584	0.0704937	0	0.89279	0.240481	0.639733	6	32586785	32629239
IBD	BMD	0.360088	-0.27756	1	0.129663	0	1	0.244343	0.64772	13	53336572	54684856
IBD	BMD	-0.303493	-1	0.22483	0.0921081	0	1	0.245876	0.649818	17	20402495	21432873
IBD	BMD	-0.338945	-1	0.27232	0.114884	0	1	0.250138	0.652534	1	89753965	90941549
IBD	BMD	-0.438793	-1	0.38296	0.192539	0	1	0.249306	0.652534	4	102544804	104384534
IBD	BMD	0.332656	-0.27837	1	0.11066	0	1	0.249024	0.652534	19	35649344	36638122
IBD	BMD	0.321626	-0.25514	1	0.103444	0	1	0.248976	0.652534	19	38472871	39370419
IBD	BMD	-0.407072	-1	0.35077	0.165708	0	1	0.249447	0.652534	20	41351515	42185671
IBD	BMD	-0.3726	-1	0.34289	0.138831	0	1	0.252324	0.654765	6	153082362	153791461
IBD	BMD	-0.285279	-0.96707	0.22081	0.081384	0	0.93663	0.252104	0.654765	13	114302562	115109851
IBD	BMD	0.277084	-0.22253	0.91932	0.0767758	0	0.84901	0.252728	0.655122	2	3314203	4016104
IBD	BMD	-0.231932	-0.83878	0.18669	0.0537925	0	0.70508	0.256112	0.658373	1	7711795	8580987
IBD	BMD	0.302522	-0.24192	1	0.0915197	0	1	0.257729	0.658373	1	215825792	216658126
IBD	BMD	-0.511886	-1	0.47587	0.262027	0	1	0.255672	0.658373	2	119635490	121073752
IBD	BMD	0.253903	-0.19144	0.80658	0.0644665	0	0.65244	0.256231	0.658373	4	79880102	81206182
IBD	BMD	-0.329561	-1	0.27487	0.108611	0	1	0.256815	0.658373	10	53129610	53919161
IBD	BMD	-0.394979	-1	0.3518	0.156008	0	1	0.259655	0.658506	11	107846825	109891837
IBD	BMD	-0.183155	-0.62786	0.14967	0.0335457	0	0.39822	0.261713	0.66236	1	68633861	69438909
IBD	BMD	0.257796	-0.20664	0.93041	0.0664589	0	0.87259	0.263952	0.665289	5	16592320	17803477
IBD	BMD	0.288507	-0.24383	1	0.0832365	0	1	0.265278	0.666215	2	86867033	88547312
IBD	BMD	-0.403126	-1	0.38144	0.162511	0	1	0.268946	0.666215	7	109095559	110479479
IBD	BMD	0.307954	-0.26436	1	0.0948356	0	1	0.267177	0.666215	11	59256233	60515105
IBD	BMD	-0.203587	-0.63381	0.16032	0.0414479	0	0.40171	0.26615	0.666215	12	53039988	54371448
IBD	BMD	0.203614	-0.17714	0.76544	0.0414588	0	0.59279	0.267726	0.666215	19	762047	1515920
IBD	BMD	0.272763	-0.2207	0.95059	0.0743997	0	0.90391	0.265434	0.666215	21	34383795	35729261
IBD	BMD	-0.207436	-0.68126	0.1873	0.0430296	0	0.46542	0.273761	0.669871	1	159882516	161054076
IBD	BMD	-0.294193	-1	0.25797	0.0865497	0	1	0.271289	0.669871	8	96175631	96900513
IBD	BMD	-0.340669	-1	0.31521	0.116056	0	1	0.27872	0.670042	1	181324206	182420540
IBD	BMD	0.318981	-0.30428	1	0.101749	0	1	0.278199	0.670042	1	233639474	234365796
IBD	BMD	0.317078	-0.29403	1	0.100539	0	1	0.279184	0.670042	2	130485399	131760638
IBD	BMD	-0.26756	-0.91817	0.23449	0.0715886	0	0.84684	0.278971	0.670042	4	39820062	40590541
IBD	BMD	0.158646	-0.13224	0.50598	0.0251687	0	0.25632	0.277829	0.670042	5	40290852	41279590
IBD	BMD	0.383957	-0.37081	1	0.147423	0	1	0.27769	0.670042	11	22368744	23164544
IBD	BMD	0.166204	-0.1443	0.50102	0.0276237	0	0.25113	0.27894	0.670042	19	41004106	41733463
IBD	BMD	-0.288032	-1	0.27989	0.0829627	0	1	0.27984	0.670437	9	23091194	23859374
IBD	BMD	0.146675	-0.11674	0.43211	0.0215136	0	0.18681	0.281292	0.67257	13	42037055	42950157
IBD	BMD	-0.350792	-1	0.3642	0.123055	0	1	0.288238	0.674587	1	79065287	80099353
IBD	BMD	-0.252621	-0.83807	0.23607	0.0638173	0	0.7042	0.286122	0.674587	2	67979829	68877774
IBD	BMD	0.275394	-0.25878	1	0.0758417	0	1	0.288756	0.674587	2	239634351	240325600
IBD	BMD	-0.388105	-1	0.41468	0.150626	0	1	0.283448	0.674587	7	12694916	13213541
IBD	BMD	-0.302837	-1	0.30261	0.0917099	0	1	0.288169	0.674587	10	95528161	97040172
IBD	BMD	-0.220753	-0.72481	0.19825	0.0487319	0	0.53098	0.285041	0.674587	11	36331190	37119024
IBD	BMD	-0.242199	-0.84189	0.22702	0.0586605	0	0.71559	0.287762	0.674587	11	68887345	69713996
IBD	BMD	-0.269383	-0.98226	0.24611	0.0725673	0	0.96743	0.288673	0.674587	17	77412787	78438332
IBD	BMD	0.397621	-0.38239	1	0.158102	0	1	0.28555	0.674587	18	38498382	39410165
IBD	BMD	-0.257888	-0.95039	0.24563	0.0665064	0	0.90951	0.289468	0.675271	9	136042491	136770926
IBD	BMD	-0.365074	-1	0.37698	0.133279	0	1	0.292863	0.680011	1	223654903	224943337
IBD	BMD	0.412611	-0.43368	1	0.170248	0	1	0.293013	0.680011	6	148184845	149278798
IBD	BMD	0.302498	-0.31828	1	0.0915052	0	1	0.295234	0.680671	2	77372831	78080057
IBD	BMD	-0.324877	-1	0.35404	0.105545	0	1	0.294703	0.680671	14	86653344	87350275
IBD	BMD	-0.156799	-0.58246	0.16077	0.0245859	0	0.34432	0.295164	0.680671	16	50467034	52041336
IBD	BMD	-0.32825	-1	0.34027	0.107748	0	1	0.296115	0.681425	9	113646150	114443475
IBD	BMD	0.217941	-0.21274	0.72759	0.0474983	0	0.53075	0.300409	0.685534	22	30962256	31904549
IBD	BMD	-0.315453	-1	0.35271	0.0995103	0	1	0.302045	0.685578	10	59822947	61470383
IBD	BMD	0.208553	-0.19886	0.68103	0.0434943	0	0.46799	0.302379	0.685578	14	51418372	52206122
IBD	BMD	-0.187054	-0.58947	0.18164	0.0349894	0	0.34925	0.307318	0.693235	14	75699502	76694201
IBD	BMD	0.240583	-0.23667	0.84664	0.05788	0	0.71981	0.307447	0.693235	17	16405208	17326540
IBD	BMD	0.363656	-0.40206	1	0.132246	0	1	0.309011	0.695487	8	4893121	5566269
IBD	BMD	0.228396	-0.2215	0.76946	0.0521648	0	0.59221	0.309808	0.696007	6	55469138	56200985
IBD	BMD	-0.275598	-1	0.29736	0.0759541	0	1	0.311708	0.697727	2	6306607	7108208
IBD	BMD	0.242216	-0.2684	0.84991	0.0586687	0	0.73188	0.315735	0.699539	1	88656690	89753964
IBD	BMD	0.322776	-0.35025	1	0.104184	0	1	0.314812	0.699539	2	97339302	98989360
IBD	BMD	-0.244695	-0.87487	0.26049	0.0598757	0	0.76989	0.318076	0.699539	2	171566483	172501315
IBD	BMD	0.204587	-0.2175	0.74714	0.041856	0	0.56246	0.318205	0.699539	5	106389389	107265911
IBD	BMD	0.319967	-0.37672	1	0.102379	0	1	0.315061	0.699539	6	168707339	169667886
IBD	BMD	-0.226457	-0.78096	0.24076	0.0512826	0	0.61549	0.316307	0.699539	8	19488889	20135628
IBD	BMD	-0.218306	-0.74377	0.2304	0.0476576	0	0.55818	0.317192	0.699539	16	75525960	76635467
IBD	BMD	0.193781	-0.19093	0.64267	0.0375512	0	0.41347	0.315223	0.699539	20	45673604	46486132
IBD	BMD	-0.195	-0.70297	0.21383	0.0380249	0	0.50285	0.319576	0.7013	8	6663428	8064600
IBD	BMD	0.368659	-0.47116	1	0.13591	0	1	0.320276	0.702209	12	70097806	71177961
IBD	BMD	-0.26308	-1	0.29913	0.0692113	0	1	0.325202	0.70629	2	113930669	115203835
IBD	BMD	0.302058	-0.3557	1	0.0912388	0	1	0.324552	0.70629	8	22895019	23788494
IBD	BMD	0.33908	-0.39017	1	0.114975	0	1	0.326618	0.70629	13	35744569	36579413
IBD	BMD	-0.227499	-0.8348	0.24475	0.051756	0	0.70284	0.326596	0.70629	20	55448076	56172843
IBD	BMD	0.258402	-0.29634	1	0.0667717	0	1	0.328198	0.707062	9	124119884	125137578
IBD	BMD	-0.272878	-1	0.31949	0.0744623	0	1	0.329415	0.707454	2	199654970	201324132
IBD	BMD	0.169939	-0.17737	0.55471	0.0288793	0	0.30819	0.32957	0.707454	4	174470207	175295842
IBD	BMD	-0.231828	-0.84237	0.26714	0.0537441	0	0.71351	0.330278	0.707739	12	129887419	130629840
IBD	BMD	-0.269759	-1	0.31891	0.0727701	0	1	0.330826	0.708296	11	24091273	24892439
IBD	BMD	-0.350802	-1	0.43524	0.123062	0	1	0.334052	0.710872	2	17241116	18656325
IBD	BMD	-0.275115	-1	0.32952	0.0756885	0	1	0.334007	0.710872	7	81533567	82759283
IBD	BMD	-0.259936	-1	0.314	0.0675668	0	1	0.334938	0.711526	9	140097760	141146682
IBD	BMD	0.25061	-0.28276	0.95957	0.0628055	0	0.92907	0.336657	0.712716	10	28734423	29393749
IBD	BMD	-0.288293	-1	0.34707	0.0831128	0	1	0.338466	0.713673	2	121073753	122026817
IBD	BMD	-0.234811	-0.88358	0.28732	0.055136	0	0.78907	0.33972	0.713673	11	134351065	134946450
IBD	BMD	-0.197797	-0.701	0.22778	0.0391236	0	0.49512	0.337462	0.713673	12	113947984	114685670
IBD	BMD	0.288099	-0.3684	1	0.0830008	0	1	0.338875	0.713673	17	66757557	68176219
IBD	BMD	0.268295	-0.34065	1	0.0719825	0	1	0.339488	0.713673	21	23266942	24055941
IBD	BMD	0.236908	-0.28679	0.92312	0.0561252	0	0.86789	0.34281	0.714331	1	16732169	17557746
IBD	BMD	0.138178	-0.15125	0.44812	0.0190931	0	0.20169	0.342937	0.714331	12	48960266	50344346
IBD	BMD	0.255203	-0.30092	0.99665	0.0651284	0	0.99899	0.342377	0.714331	17	2699136	3430440
IBD	BMD	0.231528	-0.28278	0.90449	0.0536053	0	0.81886	0.342075	0.714331	17	68176220	69245590
IBD	BMD	0.208883	-0.24355	0.75282	0.0436321	0	0.57065	0.345669	0.716986	3	11997659	12859209
IBD	BMD	0.290328	-0.38807	1	0.0842903	0	1	0.346872	0.718113	2	186244921	187498047
IBD	BMD	0.263384	-0.34376	1	0.0693712	0	1	0.347088	0.718113	9	1874962	2441120
IBD	BMD	0.2197	-0.26271	0.86345	0.0482681	0	0.75644	0.348592	0.71941	8	24863244	25859277
IBD	BMD	0.198164	-0.23312	0.73333	0.0392689	0	0.53855	0.350268	0.721054	8	72917490	73838027
IBD	BMD	0.349819	-0.48288	1	0.122374	0	1	0.352255	0.723656	5	161478178	162386027
IBD	BMD	0.211825	-0.2615	0.79545	0.0448699	0	0.63858	0.352709	0.723656	11	97091672	98145570
IBD	BMD	-0.313074	-1	0.4237	0.0980154	0	1	0.352622	0.723656	16	19104258	20351261
IBD	BMD	-0.278282	-1	0.39291	0.0774411	0	1	0.356819	0.724321	2	12732507	13625450
IBD	BMD	-0.213923	-0.8577	0.26441	0.045763	0	0.76028	0.353628	0.724321	3	168972663	170174578
IBD	BMD	-0.154091	-0.55133	0.17853	0.0237442	0	0.30508	0.356175	0.724321	6	30715007	31106493
IBD	BMD	-0.197245	-0.69553	0.2379	0.0389055	0	0.48429	0.356419	0.724321	6	45408422	46430701
IBD	BMD	0.188442	-0.23879	0.65154	0.0355104	0	0.42474	0.355624	0.724321	12	94385885	95147845
IBD	BMD	-0.24894	-0.9787	0.31912	0.0619712	0	0.97971	0.360707	0.727327	1	186179448	187072605
IBD	BMD	-0.276169	-1	0.38687	0.0762696	0	1	0.363826	0.728194	2	11995766	12732506
IBD	BMD	-0.207364	-0.7877	0.26518	0.0429999	0	0.63139	0.363822	0.728194	13	106313848	107037864
IBD	BMD	-0.130167	-0.44241	0.16069	0.0169433	0	0.19704	0.367888	0.73048	11	68000950	68887344
IBD	BMD	-0.285766	-1	0.40799	0.0816623	0	1	0.371344	0.73139	4	28927439	29758399
IBD	BMD	-0.182955	-0.76476	0.24273	0.0334727	0	0.59655	0.374443	0.735727	6	125365055	127545459
IBD	BMD	-0.257772	-1	0.39028	0.0664465	0	1	0.378645	0.736557	3	60197	795746
IBD	BMD	-0.276587	-1	0.40093	0.0765002	0	1	0.377817	0.736557	5	18791411	20397013
IBD	BMD	-0.147635	-0.50087	0.19114	0.0217961	0	0.2512	0.376631	0.736557	13	40091624	41003943
IBD	BMD	-0.248391	-1	0.35082	0.0616979	0	1	0.378578	0.736557	17	78438333	79333774
IBD	BMD	-0.331999	-1	0.50702	0.110223	0	1	0.380299	0.737051	1	118118668	119408888
IBD	BMD	0.22737	-0.3118	0.89636	0.0516969	0	0.81286	0.379858	0.737051	1	222763598	223654902
IBD	BMD	0.22812	-0.32626	0.90666	0.0520389	0	0.85069	0.38051	0.737051	6	117674077	118529071
IBD	BMD	0.226425	-0.32152	1	0.0512683	0	1	0.384084	0.740564	7	35354136	36507690
IBD	BMD	-0.207258	-0.78697	0.29112	0.042956	0	0.62881	0.384866	0.740564	18	46558307	47455925
IBD	BMD	0.253289	-0.37639	1	0.0641555	0	1	0.387004	0.743193	3	77507833	79023360
IBD	BMD	-0.225076	-0.92137	0.33032	0.0506594	0	0.86173	0.389237	0.746316	10	88443653	89971628
IBD	BMD	0.239101	-0.35485	1	0.0571694	0	1	0.389839	0.746888	10	125798320	126875816
IBD	BMD	0.183787	-0.2506	0.67771	0.0337778	0	0.46438	0.390267	0.747126	13	99402295	100470868
IBD	BMD	-0.220985	-0.91572	0.33917	0.0488343	0	0.84961	0.39147	0.748846	2	168437446	169224445
IBD	BMD	-0.181092	-0.66374	0.26627	0.0327941	0	0.44276	0.392396	0.749452	1	65894185	66778015
IBD	BMD	-0.311517	-1	0.53045	0.0970425	0	1	0.394921	0.752124	3	111693783	112408513
IBD	BMD	-0.250333	-1	0.38579	0.0626668	0	1	0.394494	0.752124	4	10370667	11050119
IBD	BMD	-0.351311	-1	0.67677	0.123419	0	1	0.397137	0.753197	2	179224871	180336045
IBD	BMD	-0.157121	-0.55828	0.21604	0.024687	0	0.31676	0.397121	0.753197	9	115390113	116159540
IBD	BMD	0.301857	-0.49677	1	0.0911179	0	1	0.396929	0.753197	13	91764205	93285142
IBD	BMD	0.351998	-0.61177	1	0.123903	0	1	0.40024	0.755541	11	37119025	37953086
IBD	BMD	-0.295354	-1	0.52323	0.0872338	0	1	0.403054	0.75688	16	65072404	65882820
IBD	BMD	0.141793	-0.19884	0.50556	0.0201053	0	0.25823	0.40286	0.75688	21	27774351	28616539
IBD	BMD	0.214224	-0.32944	0.90633	0.0458921	0	0.82952	0.405493	0.759142	2	182307878	183352290
IBD	BMD	-0.156388	-0.57551	0.22835	0.0244572	0	0.3351	0.409831	0.759368	6	82388205	83571953
IBD	BMD	0.18637	-0.28019	0.75914	0.0347338	0	0.59796	0.409852	0.759368	10	81763231	82378048
IBD	BMD	-0.237031	-1	0.39215	0.0561839	0	1	0.408043	0.759368	16	29043178	31384210
IBD	BMD	-0.243567	-1	0.41644	0.059325	0	1	0.417192	0.767608	1	109271450	110224230
IBD	BMD	-0.177672	-0.70652	0.27632	0.0315674	0	0.50618	0.41916	0.768929	8	114781575	115334858
IBD	BMD	0.252523	-0.43584	1	0.0637679	0	1	0.422117	0.770538	2	235625790	236276287
IBD	BMD	0.281448	-0.50563	1	0.079213	0	1	0.423476	0.771096	13	30068526	31433218
IBD	BMD	0.261312	-0.4653	1	0.0682838	0	1	0.424777	0.772322	2	215002485	215899570
IBD	BMD	0.221864	-0.38947	1	0.0492237	0	1	0.430059	0.779675	5	65606871	67096191
IBD	BMD	-0.208019	-0.95464	0.36916	0.0432718	0	0.95099	0.431537	0.779802	1	10539	1376204
IBD	BMD	0.143354	-0.23366	0.52767	0.0205505	0	0.2801	0.43307	0.779802	1	196179111	197935821
IBD	BMD	-0.280241	-1	0.52067	0.0785348	0	1	0.433363	0.779802	2	206821200	207726594
IBD	BMD	0.230803	-0.41548	1	0.0532701	0	1	0.432547	0.779802	6	73170169	74401506
IBD	BMD	0.217444	-0.3763	1	0.0472818	0	1	0.433787	0.779802	8	118300069	119423298
IBD	BMD	0.267183	-0.47507	1	0.0713867	0	1	0.433362	0.779802	18	14439252	15220934
IBD	BMD	-0.214726	-0.98856	0.3737	0.0461071	0	1	0.4334	0.779802	20	56172844	56951773
IBD	BMD	0.145905	-0.23407	0.57697	0.0212884	0	0.3335	0.443581	0.789016	17	65582328	66757556
IBD	BMD	0.195978	-0.35752	0.88592	0.0384075	0	0.79992	0.444422	0.789209	20	3736552	4591847
IBD	BMD	-0.114097	-0.43158	0.1892	0.0130181	0	0.18716	0.445176	0.789472	5	130573818	132554690
IBD	BMD	0.221465	-0.40358	1	0.0490469	0	1	0.445786	0.789513	20	2668109	3736551
IBD	BMD	-0.217084	-1	0.40235	0.0471256	0	1	0.446957	0.790449	11	87676871	88359287
IBD	BMD	-0.341454	-1	0.7523	0.116591	0	1	0.449185	0.790977	17	79333775	80459149
IBD	BMD	-0.197867	-0.93102	0.36328	0.0391514	0	0.88677	0.453902	0.791749	2	143259781	144503688
IBD	BMD	-0.186476	-0.82344	0.34505	0.0347735	0	0.68729	0.453478	0.791749	2	163607636	164702312
IBD	BMD	0.157485	-0.2856	0.6973	0.0248016	0	0.49354	0.451311	0.791749	10	65400432	66510387
IBD	BMD	-0.187733	-0.85736	0.36986	0.0352435	0	0.77195	0.454451	0.791749	10	114255955	115588903
IBD	BMD	0.299979	-0.63521	1	0.0899874	0	1	0.452978	0.791749	19	40171414	41004105
IBD	BMD	0.205017	-0.38861	0.97199	0.042032	0	0.98873	0.456413	0.794042	19	55714086	56411086
IBD	BMD	-0.318937	-1	0.68126	0.101721	0	1	0.456929	0.794378	6	38688721	39785907
IBD	BMD	-0.205848	-0.96278	0.39779	0.0423735	0	0.96387	0.460849	0.79781	3	39605997	40897627
IBD	BMD	0.286765	-0.61061	1	0.0822343	0	1	0.462022	0.798207	1	228045555	229075156
IBD	BMD	-0.231998	-1	0.48568	0.0538233	0	1	0.464475	0.798469	2	169224446	170155561
IBD	BMD	0.0961225	-0.162	0.37421	0.00923954	0	0.1417	0.465384	0.799473	18	12735559	13641479
IBD	BMD	-0.193087	-0.8807	0.38477	0.0372825	0	0.78788	0.466688	0.800193	4	123768694	124534997
IBD	BMD	0.331331	-0.7636	1	0.10978	0	1	0.466779	0.800193	5	177659903	178595252
IBD	BMD	0.102471	-0.1841	0.39013	0.0105003	0	0.15351	0.467987	0.800667	3	40897628	42301657
IBD	BMD	0.199656	-0.41399	1	0.0398625	0	1	0.467766	0.800667	9	19463293	20483880
IBD	BMD	-0.175357	-0.77088	0.3456	0.0307499	0	0.61637	0.472367	0.803612	5	152878628	153734494
IBD	BMD	-0.21181	-1	0.46342	0.0448636	0	1	0.476849	0.807885	7	66914876	67474722
IBD	BMD	-0.118688	-0.46919	0.2276	0.0140868	0	0.22633	0.481229	0.808671	1	2215496	2983519
IBD	BMD	0.134294	-0.25991	0.55088	0.0180349	0	0.30697	0.479011	0.808671	1	220073133	220978151
IBD	BMD	-0.159354	-0.72279	0.32386	0.0253937	0	0.54188	0.484807	0.808671	1	224943338	226534711
IBD	BMD	-0.207675	-1	0.44114	0.0431291	0	1	0.481146	0.808671	3	32378806	33020868
IBD	BMD	0.142369	-0.27727	0.61586	0.0202689	0	0.38482	0.485806	0.808671	4	183603893	184338584
IBD	BMD	0.214331	-0.45263	1	0.0459378	0	1	0.479214	0.808671	7	7167611	7926500
IBD	BMD	0.127915	-0.25427	0.54971	0.0163622	0	0.3065	0.48362	0.808671	7	37981937	38966483
IBD	BMD	0.115016	-0.20946	0.4577	0.0132287	0	0.21164	0.481319	0.808671	14	23985937	24906056
IBD	BMD	0.237409	-0.53044	1	0.0563632	0	1	0.484098	0.808671	14	52206123	52760553
IBD	BMD	0.123907	-0.23184	0.5068	0.015353	0	0.25821	0.482593	0.808671	14	76694202	77425453
IBD	BMD	-0.247075	-1	0.60152	0.0610461	0	1	0.488798	0.811365	18	66407961	67195980
IBD	BMD	0.133702	-0.2714	0.55903	0.0178761	0	0.31725	0.492249	0.813471	5	123191942	124109485
IBD	BMD	0.147588	-0.31082	0.7088	0.0217822	0	0.51066	0.492605	0.813471	6	20418021	21295864
IBD	BMD	-0.222635	-1	0.50908	0.0495663	0	1	0.491503	0.813471	10	46327145	49197320
IBD	BMD	-0.132548	-0.56645	0.26498	0.0175689	0	0.32404	0.493524	0.813471	12	55416803	56987105
IBD	BMD	-0.241594	-1	0.59338	0.0583678	0	1	0.497053	0.814168	3	176931164	178110322
IBD	BMD	0.243503	-0.58087	1	0.0592936	0	1	0.496313	0.814168	9	132193799	132999452
IBD	BMD	-0.242387	-1	0.58017	0.0587514	0	1	0.496474	0.814168	12	132012317	132957945
IBD	BMD	-0.16109	-0.75435	0.34129	0.02595	0	0.58491	0.496124	0.814168	14	69794543	71140426
IBD	BMD	0.184574	-0.41538	0.94096	0.0340677	0	0.90615	0.500731	0.817384	7	52635124	53176523
IBD	BMD	0.129455	-0.26772	0.56206	0.0167586	0	0.31951	0.503231	0.817953	2	70756284	71385813
IBD	BMD	0.170408	-0.37216	0.85275	0.0290389	0	0.76558	0.503288	0.817953	4	1529268	2468935
IBD	BMD	0.129966	-0.26769	0.58367	0.0168912	0	0.35464	0.502344	0.817953	4	37880861	38984838
IBD	BMD	-0.148765	-0.69562	0.3181	0.0221309	0	0.49413	0.502723	0.817953	6	19449153	20418020
IBD	BMD	-0.121145	-0.5091	0.25814	0.0146762	0	0.26401	0.504631	0.817953	9	97418634	98885862
IBD	BMD	0.130971	-0.27049	0.56078	0.0171533	0	0.31852	0.503625	0.817953	22	23143365	23950732
IBD	BMD	-0.231321	-1	0.60388	0.0535094	0	1	0.505337	0.818386	21	30847297	32202239
IBD	BMD	0.162911	-0.37355	0.81814	0.02654	0	0.69259	0.505911	0.818777	10	107877788	108725997
IBD	BMD	0.11592	-0.24023	0.49362	0.0134373	0	0.24889	0.506735	0.819571	2	41540440	42307418
IBD	BMD	-0.138789	-0.61379	0.30336	0.0192624	0	0.38358	0.510054	0.823316	19	14891101	15650185
IBD	BMD	-0.225641	-1	0.59866	0.050914	0	1	0.513466	0.825829	1	82123369	83461215
IBD	BMD	0.200156	-0.48927	1	0.0400623	0	1	0.514877	0.825829	7	150897819	152253294
IBD	BMD	-0.172587	-1	0.41479	0.0297863	0	1	0.516462	0.826608	6	137553213	138825721
IBD	BMD	0.19093	-0.43848	0.96653	0.0364543	0	0.96613	0.51584	0.826608	11	50217009	51098366
IBD	BMD	0.163262	-0.36811	0.83871	0.0266545	0	0.73438	0.519005	0.827263	1	163854568	164726579
IBD	BMD	0.231721	-0.64089	1	0.0536945	0	1	0.520824	0.827263	6	99678877	100878645
IBD	BMD	0.146768	-0.3566	0.72611	0.0215408	0	0.55148	0.520643	0.827263	8	85116735	86251870
IBD	BMD	-0.136307	-0.62405	0.32351	0.0185796	0	0.40772	0.522252	0.827263	9	10469	653661
IBD	BMD	0.124874	-0.27983	0.5631	0.0155936	0	0.32526	0.525621	0.829396	6	152376500	153082361
IBD	BMD	0.157102	-0.37289	0.78634	0.024681	0	0.63106	0.525426	0.829396	13	50419897	51554236
IBD	BMD	-0.176519	-0.96049	0.44963	0.0311589	0	0.98363	0.527193	0.829747	12	12721875	13559527
IBD	BMD	-0.207764	-1	0.55168	0.0431657	0	1	0.528901	0.831372	6	17391995	18208676
IBD	BMD	-0.166144	-0.84328	0.40094	0.0276038	0	0.73627	0.528813	0.831372	13	51554237	53336571
IBD	BMD	0.21368	-0.57833	1	0.045659	0	1	0.53002	0.83175	5	124109486	125131720
IBD	BMD	0.145805	-0.34603	0.68924	0.0212592	0	0.48496	0.531066	0.831909	1	90941550	91870059
IBD	BMD	0.155788	-0.37731	0.77177	0.0242698	0	0.61879	0.531272	0.831909	19	57143510	57959952
IBD	BMD	0.185132	-0.44926	1	0.0342737	0	1	0.533096	0.833178	11	7915072	9080939
IBD	BMD	0.183639	-0.48569	1	0.0337232	0	1	0.537049	0.836679	3	100552523	101906989
IBD	BMD	0.154766	-0.38222	0.81079	0.0239524	0	0.67444	0.536645	0.836679	12	31797153	32368905
IBD	BMD	-0.146174	-0.74843	0.37658	0.0213668	0	0.58032	0.539595	0.839598	2	174118390	174927563
IBD	BMD	0.219379	-0.62547	1	0.0481273	0	1	0.541387	0.84079	14	93386329	94892240
IBD	BMD	0.182059	-0.49757	1	0.0331454	0	1	0.543194	0.842384	4	156520289	157597309
IBD	BMD	0.204824	-0.55875	1	0.041953	0	1	0.544125	0.842384	4	189153280	189899573
IBD	BMD	0.18172	-0.49096	1	0.0330222	0	1	0.543865	0.842384	7	100849308	101950748
IBD	BMD	0.257125	-0.79812	1	0.0661134	0	1	0.545048	0.842552	20	53120335	53879803
IBD	BMD	-0.110101	-0.49727	0.2527	0.0121222	0	0.24982	0.546492	0.842726	8	70004666	70872088
IBD	BMD	-0.203894	-1	0.59732	0.0415726	0	1	0.548378	0.844715	10	67769823	68623274
IBD	BMD	0.18283	-0.51879	1	0.0334266	0	1	0.551084	0.845686	5	160519050	161478177
IBD	BMD	0.0844986	-0.19978	0.38436	0.00714001	0	0.15126	0.551994	0.845686	7	121042051	121946052
IBD	BMD	-0.166945	-0.92489	0.45587	0.0278706	0	0.88823	0.551563	0.845686	13	61268156	62135827
IBD	BMD	-0.0774518	-0.33717	0.18579	0.00599878	0	0.11577	0.553527	0.846084	1	8580988	9475966
IBD	BMD	-0.204793	-1	0.60966	0.0419402	0	1	0.554981	0.846084	2	9960671	10611654
IBD	BMD	0.206911	-0.65217	1	0.0428124	0	1	0.557737	0.846084	2	117822517	118663653
IBD	BMD	0.110873	-0.27855	0.51992	0.0122929	0	0.27536	0.556591	0.846084	14	67891840	68976912
IBD	BMD	-0.111082	-0.52032	0.27656	0.0123393	0	0.27904	0.554596	0.846084	18	59449423	60780194
IBD	BMD	0.198262	-0.62276	1	0.0393079	0	1	0.559862	0.847351	8	113650854	114781574
IBD	BMD	-0.118947	-0.68833	0.33101	0.0141485	0	0.50673	0.563384	0.848793	1	161054077	161945442
IBD	BMD	-0.128659	-0.65886	0.35287	0.0165532	0	0.44857	0.562861	0.848793	7	75243900	76451928
IBD	BMD	-0.128838	-0.7216	0.37423	0.0165993	0	0.57677	0.563792	0.848793	12	111592382	113947983
IBD	BMD	-0.150993	-0.81835	0.40941	0.022799	0	0.71917	0.564248	0.84896	3	66702085	67454740
IBD	BMD	-0.208084	-1	0.63495	0.0432989	0	1	0.564724	0.84908	5	97316602	98567769
IBD	BMD	-0.112275	-0.5477	0.29602	0.0126056	0	0.30646	0.567919	0.850102	14	90662837	92101228
IBD	BMD	-0.136795	-0.74318	0.37339	0.0187128	0	0.57775	0.567587	0.850102	16	10351809	11022542
IBD	BMD	0.123916	-0.33061	0.62649	0.0153552	0	0.41516	0.568117	0.850102	19	53431218	54042240
IBD	BMD	0.131478	-0.37434	0.66855	0.0172865	0	0.45466	0.569302	0.850107	4	160828481	161666201
IBD	BMD	0.175434	-0.51776	1	0.0307773	0	1	0.572158	0.852732	3	196383153	197147990
IBD	BMD	0.179026	-0.567	1	0.0320503	0	1	0.574473	0.853044	18	848351	1940211
IBD	BMD	-0.124072	-0.67033	0.3548	0.0153939	0	0.46262	0.574135	0.853044	20	6128359	7231796
IBD	BMD	0.154695	-0.44906	0.94633	0.0239305	0	0.92488	0.576514	0.854867	4	155044410	156520288
IBD	BMD	-0.12742	-0.70531	0.38277	0.0162358	0	0.54194	0.577334	0.85514	6	31320269	31427209
IBD	BMD	-0.1485	-0.8333	0.4559	0.0220524	0	0.73828	0.577393	0.85514	15	46022643	46884071
IBD	BMD	-0.11629	-0.60063	0.32735	0.0135234	0	0.36726	0.579322	0.856965	1	48105234	49185414
IBD	BMD	0.18676	-0.62046	1	0.0348793	0	1	0.580589	0.857807	5	81710195	82720248
IBD	BMD	0.176957	-0.56839	1	0.0313138	0	1	0.581354	0.857956	7	148622914	149842999
IBD	BMD	-0.170402	-1	0.57376	0.0290367	0	1	0.584237	0.860286	19	18504868	19749166
IBD	BMD	0.119033	-0.34151	0.63155	0.0141689	0	0.40997	0.588071	0.861104	1	116207298	117046311
IBD	BMD	0.104031	-0.29436	0.54287	0.0108225	0	0.30544	0.58613	0.861104	1	163141863	163854567
IBD	BMD	-0.099611	-0.48174	0.27934	0.00992235	0	0.23612	0.588064	0.861104	3	195196790	195710290
IBD	BMD	-0.190974	-1	0.65525	0.036471	0	1	0.587914	0.861104	8	66018205	66960438
IBD	BMD	-0.149976	-0.87877	0.4797	0.0224928	0	0.83533	0.587069	0.861104	8	120216588	121554390
IBD	BMD	0.216379	-0.75807	1	0.0468199	0	1	0.58605	0.861104	17	31318754	32356061
IBD	BMD	-0.165382	-1	0.53229	0.0273512	0	1	0.59032	0.862525	2	25895395	26894102
IBD	BMD	-0.129146	-0.7431	0.39492	0.0166787	0	0.57898	0.591232	0.863164	1	119408889	120345066
IBD	BMD	-0.135842	-0.77605	0.41095	0.0184531	0	0.63674	0.59233	0.864254	9	90890980	91643255
IBD	BMD	0.120644	-0.35797	0.65871	0.014555	0	0.45169	0.593626	0.865219	12	25990814	26958056
IBD	BMD	-0.131202	-0.75798	0.42638	0.0172139	0	0.62681	0.594801	0.866318	4	38984839	39820061
IBD	BMD	0.134004	-0.4203	0.80315	0.0179571	0	0.6852	0.596489	0.867387	2	10611655	11230349
IBD	BMD	-0.158396	-1	0.5418	0.0250894	0	1	0.596226	0.867387	4	7726035	8309826
IBD	BMD	-0.0516379	-0.23937	0.14305	0.00266647	0	0.05853	0.596593	0.867387	17	40233546	42348003
IBD	BMD	-0.105541	-0.56351	0.31369	0.0111389	0	0.32522	0.600897	0.868485	13	98527336	99402294
IBD	BMD	-0.221296	-1	0.86774	0.0489721	0	1	0.598741	0.868485	19	41733464	43317282
IBD	BMD	-0.103335	-0.5378	0.30667	0.0106782	0	0.2988	0.602631	0.868929	19	17750519	18504867
IBD	BMD	-0.196354	-1	0.79417	0.0385551	0	1	0.604929	0.870758	5	52139774	52837225
IBD	BMD	-0.141573	-0.83955	0.47637	0.020043	0	0.76284	0.607427	0.871791	11	49386072	50217008
IBD	BMD	0.120525	-0.38568	0.66754	0.0145262	0	0.47275	0.607311	0.871791	22	33501726	34361897
IBD	BMD	-0.116065	-0.63336	0.38085	0.0134711	0	0.42624	0.609828	0.872288	6	51826424	52598879
IBD	BMD	-0.26369	-1	1	0.0695322	0	1	0.610816	0.872481	21	9411245	15026792
IBD	BMD	-0.149488	-0.97269	0.54685	0.0223467	0	1	0.615091	0.872908	3	44141694	45844191
IBD	BMD	-0.149165	-0.96168	0.51853	0.0222502	0	1	0.612884	0.872908	5	2106886	2960068
IBD	BMD	-0.134219	-0.80415	0.46163	0.0180148	0	0.70519	0.615019	0.872908	7	154407488	155280610
IBD	BMD	0.135151	-0.46828	0.89668	0.0182658	0	0.87206	0.615139	0.872908	11	111117781	112755446
IBD	BMD	0.188682	-0.73283	1	0.0356008	0	1	0.612466	0.872908	17	69245591	70495119
IBD	BMD	0.163813	-0.59728	1	0.0268345	0	1	0.616744	0.874405	12	110111515	111592381
IBD	BMD	-0.138595	-0.8969	0.51045	0.0192086	0	0.88535	0.622042	0.876748	2	8978799	9960670
IBD	BMD	-0.150733	-1	0.58775	0.0227205	0	1	0.623289	0.876748	4	178314528	179233905
IBD	BMD	-0.152753	-1	0.58274	0.0233336	0	1	0.624397	0.876748	5	126992837	128067414
IBD	BMD	0.147299	-0.52176	0.99134	0.0216971	0	1	0.623707	0.876748	5	134556571	135344943
IBD	BMD	0.171798	-0.67617	1	0.0295146	0	1	0.620275	0.876748	18	47455926	48228379
IBD	BMD	-0.11917	-0.70621	0.41064	0.0142014	0	0.53146	0.622658	0.876748	20	26318859	30569659
IBD	BMD	0.143333	-0.52067	0.9348	0.0205444	0	0.97417	0.625388	0.877612	3	184524269	185709996
IBD	BMD	-0.105392	-0.61275	0.36552	0.0111074	0	0.4095	0.626418	0.878056	1	91870060	92904465
IBD	BMD	0.123351	-0.42601	0.73618	0.0152154	0	0.57022	0.626311	0.878056	1	217352166	218563960
IBD	BMD	0.108081	-0.38422	0.66411	0.0116816	0	0.46905	0.626786	0.878072	19	55182974	55714085
IBD	BMD	-0.11774	-0.68941	0.41209	0.0138626	0	0.50524	0.62887	0.879189	2	198140351	199654969
IBD	BMD	-0.151527	-1	0.59021	0.0229604	0	1	0.633136	0.882445	2	33123605	33735318
IBD	BMD	-0.186151	-1	0.81536	0.0346522	0	1	0.638256	0.884976	3	68319771	69784969
IBD	BMD	0.13661	-0.50971	0.94747	0.0186622	0	0.96477	0.638405	0.884976	16	54866096	55907389
IBD	BMD	0.11774	-0.43751	0.74797	0.0138628	0	0.59304	0.63946	0.885347	13	47433529	48137479
IBD	BMD	-0.111487	-0.69745	0.4199	0.0124293	0	0.52696	0.6428	0.886372	17	70495120	71466953
IBD	BMD	0.130686	-0.52294	0.87124	0.0170789	0	0.82733	0.64368	0.887088	8	60476249	61324889
IBD	BMD	-0.114245	-0.71212	0.44538	0.0130519	0	0.55022	0.647231	0.889096	6	159604053	160583918
IBD	BMD	0.137727	-0.54784	1	0.0189689	0	1	0.645749	0.889096	11	124403478	125266684
IBD	BMD	0.0879149	-0.29722	0.50856	0.00772903	0	0.26746	0.646495	0.889096	19	43960959	45040932
IBD	BMD	0.15992	-0.70248	1	0.0255745	0	1	0.648585	0.88986	15	98025685	98828261
IBD	BMD	-0.0789922	-0.48571	0.29181	0.00623976	0	0.24479	0.650336	0.891268	21	39252060	40480831
IBD	BMD	-0.0662117	-0.44568	0.25946	0.00438399	0	0.21797	0.652746	0.892197	1	66778016	67761890
IBD	BMD	-0.0765089	-0.44688	0.27224	0.00585362	0	0.20681	0.656454	0.892197	2	11230350	11995765
IBD	BMD	0.101125	-0.39085	0.59945	0.0102263	0	0.38459	0.65622	0.892197	2	155207970	156130947
IBD	BMD	-0.0990564	-0.64047	0.38747	0.00981217	0	0.44991	0.655372	0.892197	17	62112374	63548724
IBD	BMD	-0.0747262	-0.45864	0.29795	0.005584	0	0.23101	0.660219	0.892506	7	95174848	96564981
IBD	BMD	0.126583	-0.52013	0.87988	0.0160232	0	0.87205	0.658683	0.892506	9	100310518	101596750
IBD	BMD	-0.0970324	-0.6069	0.3856	0.00941528	0	0.40026	0.661518	0.892506	13	36579414	37499810
IBD	BMD	-0.145119	-1	0.69826	0.0210596	0	1	0.664658	0.894452	9	1103599	1874961
IBD	BMD	-0.151853	-1	0.73193	0.0230595	0	1	0.666732	0.895773	12	10946141	11742149
IBD	BMD	-0.0818513	-0.48726	0.31675	0.00669964	0	0.25708	0.668702	0.896595	1	218563961	220073132
IBD	BMD	0.109013	-0.44064	0.74991	0.0118838	0	0.61424	0.669478	0.896595	6	23939307	24950379
IBD	BMD	-0.183051	-1	0.97094	0.0335078	0	1	0.668923	0.896595	9	94924483	95854925
IBD	BMD	-0.114895	-0.87254	0.48927	0.0132008	0	0.8701	0.669179	0.896595	9	117989018	119001227
IBD	BMD	0.0854774	-0.32989	0.5407	0.00730639	0	0.31885	0.669645	0.896595	11	74399332	75445253
IBD	BMD	-0.139792	-1	0.65024	0.0195418	0	1	0.667855	0.896595	12	123396635	124843768
IBD	BMD	-0.144908	-1	0.70187	0.0209983	0	1	0.672445	0.897696	9	2441121	3079045
IBD	BMD	0.100903	-0.42832	0.69769	0.0101815	0	0.51729	0.676097	0.900487	11	66782662	68000949
IBD	BMD	0.119155	-0.54168	0.90083	0.0141979	0	0.89816	0.679466	0.902043	17	1480057	2699135
IBD	BMD	0.084895	-0.34501	0.55204	0.00720716	0	0.3222	0.679408	0.902043	17	32356062	33614189
IBD	BMD	-0.099423	-0.69543	0.44423	0.00988493	0	0.54057	0.681596	0.903408	17	58652810	60453120
IBD	BMD	-0.139345	-1	0.73509	0.0194169	0	1	0.685249	0.906785	3	190591294	191229357
IBD	BMD	-0.0918155	-0.61888	0.4007	0.00843009	0	0.42284	0.686876	0.907961	6	138825722	139716713
IBD	BMD	-0.12922	-1	0.62943	0.0166977	0	1	0.687636	0.908477	14	87350276	88208595
IBD	BMD	0.102027	-0.46548	0.7703	0.0104094	0	0.64934	0.688678	0.908651	7	41415926	42494806
IBD	BMD	0.12699	-0.61147	1	0.0161265	0	1	0.688876	0.908651	11	40362941	41603195
IBD	BMD	0.0915673	-0.41078	0.6457	0.00838457	0	0.46287	0.68883	0.908651	14	98885323	99474533
IBD	BMD	0.101114	-0.47334	0.76668	0.010224	0	0.64886	0.690318	0.909578	2	172501316	173287857
IBD	BMD	-0.0962688	-0.71127	0.45577	0.00926768	0	0.56485	0.696022	0.911722	1	4773404	5362404
IBD	BMD	-0.0935936	-0.65631	0.43215	0.00875976	0	0.4806	0.695742	0.911722	1	149716038	151146407
IBD	BMD	0.120703	-0.60355	1	0.0145692	0	1	0.69532	0.911722	2	29627933	30575619
IBD	BMD	-0.124092	-1	0.6291	0.0153988	0	1	0.698914	0.913401	10	18529743	19421514
IBD	BMD	0.114441	-0.59268	0.93738	0.0130968	0	0.99915	0.699771	0.913401	18	9816165	10675548
IBD	BMD	0.0618759	-0.28074	0.42456	0.00382863	0	0.18895	0.708465	0.918714	1	200134006	201067952
IBD	BMD	0.130638	-0.75815	1	0.0170664	0	1	0.709259	0.918714	2	173287858	174118389
IBD	BMD	0.0952306	-0.46224	0.71622	0.00906887	0	0.55566	0.710985	0.918714	4	94757266	96183801
IBD	BMD	0.126158	-0.72865	1	0.0159158	0	1	0.709833	0.918714	4	187985394	189153279
IBD	BMD	-0.102683	-0.81301	0.55482	0.0105438	0	0.76941	0.711753	0.918714	7	111795300	113339386
IBD	BMD	-0.08013	-0.57888	0.39196	0.00642082	0	0.38827	0.707597	0.918714	8	135313674	136220342
IBD	BMD	-0.0952652	-0.76738	0.49009	0.00907547	0	0.69595	0.706318	0.918714	9	125137579	126092931
IBD	BMD	0.0756375	-0.36997	0.56362	0.00572103	0	0.3503	0.711817	0.918714	10	30000224	30919469
IBD	BMD	0.110699	-0.56391	0.91778	0.0122544	0	0.96926	0.706511	0.918714	14	52760554	54359598
IBD	BMD	0.097492	-0.48637	0.74704	0.00950469	0	0.62448	0.71081	0.918714	17	36116885	37361178
IBD	BMD	0.0925247	-0.46463	0.68418	0.00856082	0	0.53538	0.713853	0.919148	22	50347997	51244236
IBD	BMD	-0.108988	-0.87959	0.5911	0.0118783	0	0.88473	0.715486	0.91928	3	132124019	132925967
IBD	BMD	-0.114994	-0.98633	0.6453	0.0132236	0	1	0.715196	0.91928	12	30358378	31067298
IBD	BMD	-0.0925589	-0.71155	0.48072	0.00856715	0	0.55121	0.716323	0.919447	12	108183189	109031819
IBD	BMD	0.105473	-0.59487	0.90125	0.0111246	0	0.95948	0.716926	0.919519	11	11632651	12470449
IBD	BMD	-0.0874745	-0.66537	0.443	0.00765178	0	0.50374	0.719116	0.920054	8	61324890	62330900
IBD	BMD	-0.109868	-0.94589	0.62653	0.0120711	0	1	0.721331	0.921326	3	171134850	172004760
IBD	BMD	-0.106666	-0.90455	0.59878	0.0113775	0	0.96195	0.721985	0.921683	8	12947936	13395051
IBD	BMD	-0.0997976	-0.82731	0.54802	0.00995956	0	0.77852	0.722506	0.92187	7	66453994	66914875
IBD	BMD	0.0805007	-0.42449	0.61419	0.00648036	0	0.42544	0.732128	0.923726	2	142494981	143259780
IBD	BMD	-0.0911505	-0.79873	0.51961	0.00830841	0	0.7214	0.731727	0.923726	2	212520454	213194362
IBD	BMD	-0.0943679	-0.80123	0.52437	0.00890531	0	0.76171	0.731316	0.923726	4	144401043	146174871
IBD	BMD	0.0846045	-0.46849	0.67697	0.00715793	0	0.51569	0.731207	0.923726	6	31250557	31320268
IBD	BMD	-0.101238	-0.8509	0.55985	0.0102492	0	0.83969	0.726306	0.923726	11	28577719	29530460
IBD	BMD	0.106182	-0.63243	0.93412	0.0112746	0	1	0.728441	0.923726	13	80778340	81724089
IBD	BMD	-0.0709501	-0.52542	0.35765	0.00503391	0	0.30271	0.732052	0.923726	20	60766558	61470768
IBD	BMD	-0.123364	-1	0.81273	0.0152187	0	1	0.732998	0.923758	15	84209761	85494083
IBD	BMD	0.106128	-0.6427	1	0.0112631	0	1	0.734825	0.924059	15	33484268	34410072
IBD	BMD	-0.0839293	-0.68019	0.47489	0.00704412	0	0.53171	0.735579	0.92417	1	47257262	48105233
IBD	BMD	0.0746244	-0.40158	0.58273	0.0055688	0	0.37257	0.737287	0.924777	15	66355635	67396520
IBD	BMD	0.143044	-0.99807	1	0.0204616	0	1	0.740119	0.925368	4	43962562	45186767
IBD	BMD	-0.0784765	-0.66696	0.4466	0.00615856	0	0.56436	0.740294	0.925368	12	63055937	63764111
IBD	BMD	0.1022	-0.63072	0.97705	0.0104449	0	1	0.739065	0.925368	21	15026793	15840033
IBD	BMD	-0.0602009	-0.45685	0.33463	0.00362415	0	0.23148	0.744071	0.925387	5	176180302	177659902
IBD	BMD	0.0806705	-0.46335	0.63811	0.00650773	0	0.47993	0.741957	0.925387	6	127545460	128763380
IBD	BMD	0.11811	-0.78633	1	0.0139501	0	1	0.743946	0.925387	8	115334859	116094203
IBD	BMD	-0.0756113	-0.5932	0.42408	0.00571707	0	0.39332	0.741193	0.925387	11	30570130	32065771
IBD	BMD	0.0816232	-0.46606	0.70103	0.00666234	0	0.53899	0.749544	0.928906	1	204092538	205009623
IBD	BMD	0.120438	-0.8986	1	0.0145053	0	1	0.758263	0.934285	2	223353966	224123079
IBD	BMD	-0.12704	-1	0.9621	0.0161392	0	1	0.756818	0.934285	14	78374054	79199451
IBD	BMD	0.0803719	-0.53233	0.80555	0.00645965	0	0.79211	0.758442	0.934285	17	14508611	15308722
IBD	BMD	0.0660538	-0.38787	0.54215	0.00436311	0	0.31624	0.759086	0.934558	11	48765367	49386071
IBD	BMD	-0.0732204	-0.67615	0.48112	0.00536123	0	0.52153	0.768997	0.934973	1	2983520	3582047
IBD	BMD	-0.116429	-1	0.90657	0.0135556	0	1	0.763502	0.934973	1	5362405	6136814
IBD	BMD	0.119555	-0.94127	1	0.0142935	0	1	0.767593	0.934973	1	103784542	104984435
IBD	BMD	0.0854744	-0.59147	0.89489	0.00730586	0	0.95131	0.769044	0.934973	1	177746473	178915113
IBD	BMD	-0.0900624	-0.95777	0.68499	0.00811123	0	1	0.768464	0.934973	2	10181	789195
IBD	BMD	0.12312	-0.94283	1	0.0151587	0	1	0.761598	0.934973	2	184148656	184866232
IBD	BMD	-0.112429	-1	0.8613	0.0126403	0	1	0.763232	0.934973	3	59998584	60571139
IBD	BMD	0.0692425	-0.43641	0.60052	0.00479452	0	0.4155	0.762176	0.934973	8	21650454	22895018
IBD	BMD	0.0556776	-0.33019	0.46334	0.00309999	0	0.23182	0.763291	0.934973	12	116197676	117091843
IBD	BMD	-0.105049	-1	0.80102	0.0110354	0	1	0.762542	0.934973	17	17326541	18900978
IBD	BMD	-0.0685738	-0.61492	0.45303	0.00470237	0	0.43025	0.771522	0.936332	6	85038135	85837203
IBD	BMD	-0.044722	-0.37156	0.27978	0.00200005	0	0.15132	0.774066	0.93776	10	112164982	113117615
IBD	BMD	0.0604383	-0.40608	0.54185	0.00365279	0	0.33902	0.776191	0.938295	9	80137025	81161597
IBD	BMD	-0.0568097	-0.49209	0.37132	0.00322734	0	0.27182	0.777392	0.938363	3	64662374	65326751
IBD	BMD	-0.0633182	-0.57208	0.4248	0.00400919	0	0.36068	0.778015	0.938655	20	17359291	18058524
IBD	BMD	0.0595519	-0.43044	0.54985	0.00354643	0	0.35195	0.788847	0.93956	1	232954943	233639473
IBD	BMD	0.0808878	-0.66303	0.94441	0.00654284	0	1	0.791212	0.93956	1	240248509	241033584
IBD	BMD	-0.0927157	-1	0.84551	0.0085962	0	1	0.791571	0.93956	2	229764919	230541092
IBD	BMD	-0.0680548	-0.64571	0.48488	0.00463146	0	0.49077	0.786202	0.93956	6	46430702	47313443
IBD	BMD	0.0607185	-0.50612	0.73216	0.00368673	0	0.67619	0.797564	0.93956	6	89974268	91097024
IBD	BMD	-0.100128	-1	0.85755	0.0100257	0	1	0.784006	0.93956	7	15064	617319
IBD	BMD	0.0659085	-0.54449	0.75749	0.00434393	0	0.68184	0.797285	0.93956	7	2473750	3100211
IBD	BMD	0.076193	-0.66981	0.88964	0.00580538	0	1	0.797266	0.93956	9	9920259	10675474
IBD	BMD	0.0698183	-0.56691	0.74845	0.00487459	0	0.65425	0.796848	0.93956	12	28753586	29647193
IBD	BMD	-0.0539928	-0.50246	0.38574	0.00291523	0	0.28649	0.790603	0.93956	15	34410073	35118927
IBD	BMD	-0.0679728	-0.67925	0.51499	0.0046203	0	0.55231	0.791702	0.93956	15	77897164	78514101
IBD	BMD	-0.0908921	-1	0.82128	0.00826138	0	1	0.791666	0.93956	17	8554764	9619356
IBD	BMD	-0.0556264	-0.51193	0.39853	0.0030943	0	0.30239	0.795154	0.93956	18	13641480	14439251
IBD	BMD	-0.0598171	-0.53458	0.41276	0.00357809	0	0.33127	0.783414	0.93956	18	77148138	78017072
IBD	BMD	0.0491003	-0.33168	0.43718	0.00241083	0	0.21013	0.790997	0.93956	19	17045964	17750518
IBD	BMD	0.0792246	-0.67742	0.95232	0.00627653	0	1	0.797851	0.93956	19	54042241	54602370
IBD	BMD	0.0840169	-0.69538	1	0.00705884	0	1	0.795736	0.93956	21	38046450	39252059
IBD	BMD	-0.08988	-1	0.84007	0.00807841	0	1	0.798925	0.939912	3	192049689	193122090
IBD	BMD	0.0519463	-0.38219	0.52563	0.00269842	0	0.31925	0.802179	0.942838	1	41093876	41977966
IBD	BMD	0.081219	-0.74627	1	0.00659652	0	1	0.80893	0.943985	10	118416050	119528730
IBD	BMD	-0.0544824	-0.57257	0.4378	0.00296833	0	0.38874	0.808999	0.943985	16	60169	1049079
IBD	BMD	-0.0657598	-0.73489	0.56118	0.00432436	0	0.64007	0.808471	0.943985	16	13893408	15921108
IBD	BMD	-0.087222	-1	0.82759	0.00760768	0	1	0.805846	0.943985	21	21632917	22201890
IBD	BMD	-0.0623391	-0.6994	0.53277	0.00388616	0	0.60125	0.813632	0.946352	10	19965625	20616432
IBD	BMD	0.0510208	-0.41735	0.52994	0.00260312	0	0.3343	0.81567	0.946474	4	89244555	90236971
IBD	BMD	-0.0699914	-0.89154	0.65073	0.0048988	0	1	0.814736	0.946474	9	130902728	132193798
IBD	BMD	-0.0768521	-1	0.77748	0.00590625	0	1	0.815818	0.946474	15	70767984	72058129
IBD	BMD	-0.0989477	-1	1	0.00979065	0	1	0.816905	0.946523	4	63337955	64117431
IBD	BMD	-0.0958202	-1	1	0.00918152	0	1	0.818011	0.946523	4	106479156	108131206
IBD	BMD	0.0618941	-0.56442	0.78346	0.00383087	0	0.76332	0.82187	0.947423	2	222327714	223353965
IBD	BMD	0.0929021	-1	1	0.0086308	0	1	0.821192	0.947423	5	6936734	8079415
IBD	BMD	-0.0428461	-0.45169	0.36351	0.00183579	0	0.23541	0.82006	0.947423	17	38880482	40233545
IBD	BMD	0.0778583	-0.8451	1	0.00606191	0	1	0.824998	0.948375	11	4946052	5533057
IBD	BMD	-0.0537281	-0.59942	0.47684	0.0028867	0	0.43008	0.824487	0.948375	21	37303549	38046449
IBD	BMD	0.0449781	-0.40392	0.50644	0.00202303	0	0.30078	0.828112	0.949723	1	62778734	64344226
IBD	BMD	0.056084	-0.57655	0.7531	0.00314542	0	0.76436	0.828742	0.949884	2	67224028	67979828
IBD	BMD	-0.069658	-1	0.78627	0.00485224	0	1	0.834455	0.951367	1	166458032	167163954
IBD	BMD	0.0759827	-0.91355	1	0.00577337	0	1	0.837603	0.953054	20	49236419	50653620
IBD	BMD	0.0562982	-0.60852	0.7736	0.00316948	0	0.8116	0.83849	0.953182	12	96017783	96828314
IBD	BMD	0.0613513	-0.66227	0.86017	0.00376398	0	0.95387	0.838298	0.953182	17	49909299	51110385
IBD	BMD	0.0677813	-0.82174	1	0.0045943	0	1	0.842492	0.954643	6	36346354	37570051
IBD	BMD	-0.0537933	-0.73484	0.5763	0.00289372	0	0.64848	0.84326	0.955073	1	167163955	168179086
IBD	BMD	-0.0318506	-0.37619	0.30056	0.00101446	0	0.16327	0.844549	0.955938	1	205009624	205917548
IBD	BMD	0.0365077	-0.34874	0.44189	0.00133281	0	0.2175	0.845807	0.955938	9	116159541	117054909
IBD	BMD	0.0472724	-0.54487	0.67245	0.00223468	0	0.54321	0.854928	0.956077	2	68877775	70756283
IBD	BMD	-0.0741135	-1	1	0.00549281	0	1	0.855013	0.956077	3	33020869	33991869
IBD	BMD	-0.051721	-0.76113	0.62477	0.00267507	0	0.7116	0.85245	0.956077	4	105319196	106479155
IBD	BMD	-0.0685776	-1	0.93788	0.00470289	0	1	0.849397	0.956077	6	149278799	150635315
IBD	BMD	-0.0446986	-0.61351	0.51075	0.00199796	0	0.46224	0.855028	0.956077	7	144324465	145415775
IBD	BMD	0.0431649	-0.47211	0.57553	0.00186321	0	0.4007	0.852597	0.956077	8	129291119	130383563
IBD	BMD	-0.0706611	-1	0.9335	0.00499299	0	1	0.850305	0.956077	10	12581572	13208061
IBD	BMD	0.0619491	-0.75669	1	0.00383769	0	1	0.851327	0.956077	10	19421515	19965624
IBD	BMD	-0.0651329	-1	0.86397	0.0042423	0	1	0.85299	0.956077	16	64207177	65072403
IBD	BMD	0.0635883	-0.78987	1	0.00404347	0	1	0.854237	0.956077	20	50653621	51533750
IBD	BMD	-0.0423233	-0.53342	0.42547	0.00179126	0	0.32432	0.846611	0.956077	22	29457602	30962255
IBD	BMD	-0.0789123	-1	1	0.00622715	0	1	0.856563	0.957358	8	2396123	2970491
IBD	BMD	-0.0506305	-0.78123	0.66529	0.00256345	0	0.83956	0.860734	0.958953	5	31679465	32727914
IBD	BMD	-0.0778781	-1	1	0.006065	0	1	0.860644	0.958953	5	120371858	120960737
IBD	BMD	-0.0507821	-0.83074	0.67698	0.00257882	0	0.9526	0.866338	0.963422	11	122589225	123398882
IBD	BMD	0.0415183	-0.52891	0.64144	0.00172377	0	0.50884	0.868605	0.963568	2	218396259	219678783
IBD	BMD	-0.0491033	-0.82913	0.70745	0.00241113	0	0.92444	0.868853	0.963568	10	6234719	6897037
IBD	BMD	-0.0383826	-0.61792	0.52135	0.00147323	0	0.55612	0.868191	0.963568	19	33028100	33785835
IBD	BMD	-0.0381203	-0.61767	0.50285	0.00145316	0	0.48832	0.87198	0.965378	1	184953090	186179447
IBD	BMD	-0.040305	-0.63502	0.53966	0.00162449	0	0.50686	0.873138	0.965665	6	79859904	80693927
IBD	BMD	-0.0250185	-0.38426	0.31436	0.000625924	0	0.17317	0.874897	0.966035	9	117054910	117989017
IBD	BMD	-0.044809	-0.751	0.64487	0.00200784	0	0.75573	0.875546	0.966035	12	92061180	93487547
IBD	BMD	-0.0341525	-0.57375	0.47638	0.00116639	0	0.43009	0.877354	0.96611	10	5396243	6234718
IBD	BMD	0.0354888	-0.48667	0.59002	0.00125946	0	0.46686	0.878828	0.966436	2	2680064	3314202
IBD	BMD	-0.0463009	-0.91677	0.73651	0.00214377	0	1	0.882564	0.968812	20	57924038	58780894
IBD	BMD	-0.0333238	-0.54924	0.47692	0.00111048	0	0.37658	0.884751	0.969151	7	134943222	136113467
IBD	BMD	0.0254572	-0.33327	0.39339	0.000648071	0	0.18488	0.884298	0.969151	15	67396521	69089815
IBD	BMD	-0.034433	-0.59096	0.5092	0.00118563	0	0.44119	0.887216	0.969592	6	4657087	5378213
IBD	BMD	-0.0236224	-0.39907	0.35691	0.000558018	0	0.19598	0.893644	0.973589	17	34474612	36116884
IBD	BMD	0.0345256	-0.55496	0.67701	0.00119202	0	0.54534	0.895144	0.97436	3	80385709	81431496
IBD	BMD	0.0469464	-0.92533	1	0.00220396	0	1	0.896695	0.974755	12	93487548	94385884
IBD	BMD	0.0340997	-0.57953	0.67082	0.00116279	0	0.59655	0.898466	0.974965	13	113573119	114302561
IBD	BMD	0.0260159	-0.43069	0.49084	0.000676827	0	0.29189	0.902081	0.975008	5	22149043	23246745
IBD	BMD	0.020776	-0.35931	0.39253	0.000431644	0	0.1858	0.907854	0.977383	7	98173565	99465540
IBD	BMD	0.0236679	-0.42127	0.47663	0.000560169	0	0.28406	0.907822	0.977383	16	8341013	9104469
IBD	BMD	0.0315907	-0.61034	0.70997	0.000997975	0	0.67268	0.909342	0.9777	1	56799637	57529670
IBD	BMD	0.0225889	-0.42782	0.47911	0.000510259	0	0.30597	0.910968	0.9777	2	24669225	25895394
IBD	BMD	0.0223375	-0.44525	0.48349	0.000498965	0	0.30308	0.915643	0.9777	2	132598286	133352950
IBD	BMD	0.0333924	-0.68639	0.79781	0.00111505	0	0.87464	0.910061	0.9777	6	129850179	130550137
IBD	BMD	0.0224569	-0.45063	0.49202	0.000504312	0	0.30887	0.917687	0.9777	9	86769887	87815449
IBD	BMD	0.0259692	-0.53892	0.61609	0.000674401	0	0.49636	0.916622	0.9777	17	74908267	75619256
IBD	BMD	0.0240868	-0.52976	0.60924	0.000580173	0	0.46668	0.922824	0.978171	2	203639687	205038119
IBD	BMD	0.0275435	-0.65933	0.7405	0.000758644	0	0.78001	0.92231	0.978171	6	33864263	34979270
IBD	BMD	0.038188	-1	1	0.00145832	0	1	0.921102	0.978171	11	51581596	55477633
IBD	BMD	-0.0333721	-0.92576	0.88658	0.0011137	0	1	0.919797	0.978171	11	100423902	101152831
IBD	BMD	0.0261779	-0.57303	0.6751	0.000685282	0	0.58173	0.921983	0.978171	14	25585042	26395690
IBD	BMD	0.0166196	-0.32204	0.36527	0.000276212	0	0.16026	0.918696	0.978171	14	68976913	69794542
IBD	BMD	-0.0308441	-1	0.94232	0.000951357	0	1	0.929592	0.981277	2	64696090	65938002
IBD	BMD	0.0150479	-0.35104	0.38662	0.000226439	0	0.18107	0.931572	0.981277	2	110097869	112644828
IBD	BMD	0.0254384	-0.68134	0.79565	0.000647113	0	0.86584	0.931814	0.981277	3	164037361	165054911
IBD	BMD	-0.0262482	-0.79494	0.7331	0.000688966	0	0.90968	0.930725	0.981277	12	26958057	27797262
IBD	BMD	-0.0167274	-0.47059	0.43727	0.000279806	0	0.27495	0.935156	0.982074	19	13213187	13968319
IBD	BMD	-0.0250403	-0.86939	0.80887	0.000627017	0	1	0.938121	0.982451	5	57895013	58721458
IBD	BMD	-0.0172207	-0.48901	0.45265	0.000296552	0	0.30907	0.937166	0.982451	11	61717118	62800368
IBD	BMD	0.0281306	-1	1	0.000791329	0	1	0.938721	0.982582	8	9835864	10478851
IBD	BMD	-0.0267119	-1	0.91298	0.000713525	0	1	0.939045	0.982582	19	43317283	43960958
IBD	BMD	0.0195278	-0.71132	0.75624	0.000381334	0	0.84955	0.946619	0.98592	4	30455556	31395092
IBD	BMD	0.014979	-0.47869	0.52791	0.000224372	0	0.36134	0.947341	0.98592	4	165824651	166702855
IBD	BMD	-0.0117968	-0.42316	0.39517	0.000139165	0	0.23321	0.951806	0.98592	5	108641785	109606905
IBD	BMD	0.0169738	-0.66228	0.6878	0.00028811	0	0.68231	0.950629	0.98592	11	98145571	98929380
IBD	BMD	-0.0167774	-0.59704	0.54922	0.000281481	0	0.46417	0.945876	0.98592	15	22799927	24099946
IBD	BMD	0.0196707	-0.74623	0.8334	0.000386936	0	1	0.948415	0.98592	17	73741322	74908266
IBD	BMD	0.021335	-0.93694	1	0.000455181	0	1	0.952671	0.986351	8	55275355	56346878
IBD	BMD	-0.0157381	-0.66837	0.64196	0.000247688	0	0.64652	0.953988	0.986811	16	7704355	8341012
IBD	BMD	-0.0178446	-1	1	0.00031843	0	1	0.96111	0.987657	3	191229358	192049688
IBD	BMD	-0.0072625	-0.29158	0.2774	5.27e-05	0	0.10538	0.958033	0.987657	4	88502718	89244554
IBD	BMD	-0.0189891	-1	1	0.000360586	0	1	0.959924	0.987657	5	93814605	95117259
IBD	BMD	0.0133554	-0.57885	0.60866	0.000178366	0	0.50914	0.958413	0.987657	11	34672698	35500367
IBD	BMD	0.0186787	-1	1	0.000348892	0	1	0.962552	0.988337	1	101188316	102424611
IBD	BMD	-0.0129505	-0.78277	0.75623	0.000167716	0	0.92055	0.965237	0.988337	7	31730555	32460228
IBD	BMD	0.0109933	-0.53802	0.58121	0.000120852	0	0.47941	0.96298	0.988337	11	19780785	20686336
IBD	BMD	-0.00751929	-0.37551	0.35462	5.65e-05	0	0.179	0.964778	0.988337	11	86629334	87676870
IBD	BMD	0.0192625	-1	1	0.000371044	0	1	0.963602	0.988337	16	61092845	62607090
IBD	BMD	-0.0109487	-0.60689	0.59531	0.000119874	0	0.54413	0.965795	0.988337	16	79662635	80559685
IBD	BMD	-0.00826987	-0.49516	0.46776	6.84e-05	0	0.35203	0.968529	0.989753	2	164702313	165917788
IBD	BMD	0.00900611	-0.50533	0.55011	8.11e-05	0	0.39086	0.969272	0.989753	8	101448440	102548680
IBD	BMD	-0.00895017	-0.57031	0.54676	8.01e-05	0	0.46478	0.970212	0.98977	5	13608148	14910295
IBD	BMD	-0.0110838	-0.90681	0.85529	0.00012285	0	1	0.973495	0.990814	3	159478752	160584961
IBD	BMD	-0.0100778	-0.79006	0.77429	0.000101561	0	1	0.973461	0.990814	7	7926501	8718351
IBD	BMD	0.00649868	-0.57956	0.58519	4.22e-05	0	0.50522	0.978513	0.99087	5	159663734	160519049
IBD	BMD	-0.00776155	-0.73622	0.7367	6.02e-05	0	0.81847	0.979014	0.99087	7	23106681	24151099
IBD	BMD	-0.00843995	-0.87043	0.83282	7.12e-05	0	1	0.978985	0.99087	7	70144615	71215741
IBD	BMD	-0.00863984	-0.78446	0.75288	7.46e-05	0	0.9298	0.977431	0.99087	8	40179578	40974254
IBD	BMD	-0.00348426	-0.25686	0.24771	1.21e-05	0	0.08314	0.977265	0.99087	11	15126768	16383386
IBD	BMD	0.00551739	-0.3586	0.37609	3.04e-05	0	0.18137	0.975292	0.99087	11	95327211	96150134
IBD	BMD	0.00735095	-0.57315	0.59067	5.4e-05	0	0.49053	0.976555	0.99087	13	34722392	35744568
IBD	BMD	-0.00889416	-1	1	7.91e-05	0	1	0.981772	0.991852	4	164781848	165824650
IBD	BMD	-0.00344105	-0.39881	0.39426	1.18e-05	0	0.20805	0.985214	0.992987	5	141253831	142532956
IBD	BMD	-0.00622231	-0.91289	0.91182	3.87e-05	0	1	0.985534	0.992987	18	15220935	20009696
IBD	BMD	0.00514762	-0.92963	0.94391	2.65e-05	0	1	0.988027	0.993682	17	52	815653
IBD	BMD	0.00298461	-0.53641	0.54082	8.91e-06	0	0.4048	0.989956	0.994809	1	165553813	166458031
IBD	BMD	0.00394034	-0.84935	0.88096	1.55e-05	0	1	0.990492	0.994941	19	50451926	51259178
IBD	BMD	0.00209512	-0.60131	0.61083	4.39e-06	0	0.57999	0.993124	0.996771	5	95117260	96467377
IBD	BMD	-0.000216093	-0.53464	0.58389	4.67e-08	0	0.44496	0.999292	0.999292	1	61377616	62778733
IBD	BMD	0.000389073	-0.5549	0.55423	1.51e-07	0	0.45291	0.998712	0.999292	15	74458114	76401952
IBD	BMD	NA	NA	NA	NA	NA	NA	NA	NA	14	62717986	64033237

## Sheet: Table 2
Supplementary Table 2.The result of local genetic correlation analysis(CD vs BMD)
phen1	phen2	log2FoldChange	rho.lower	rho.upper	r2	r2.lower	r2.upper	p	padj	CHR	START	STOP
CD	BMD	-1	-1	-0.53559	1	0.28685	1	1.66e-06	0.00102025	12	106964978	108183188
CD	BMD	-0.761406	-1	-0.46296	0.579739	0.21433	1	3.74e-06	0.00183798	1	34371023	35201626
CD	BMD	1	0.50524	1	1	0.25527	1	1.13e-05	0.00308323	5	75959516	77290255
CD	BMD	-0.489326	-0.78627	-0.26521	0.23944	0.07033	0.61822	3.75e-05	0.00755914	1	22145630	22740287
CD	BMD	0.92758	0.50806	1	0.860405	0.25813	1	3.99e-05	0.00755914	3	151131308	151904021
CD	BMD	0.733796	0.39672	1	0.538457	0.15739	1	6.69e-05	0.010825	4	104384535	105319195
CD	BMD	-1	-1	-0.42651	1	0.18191	1	7.04e-05	0.010825	12	118256125	119301061
CD	BMD	0.778635	0.41053	1	0.606272	0.16853	1	7.73e-05	0.0111833	5	172285683	173606995
CD	BMD	-1	-1	-0.48289	1	0.23318	1	8.61e-05	0.0117676	12	8123318	8760628
CD	BMD	-0.83475	-1	-0.43057	0.696808	0.18539	1	0.00013829	0.0136077	20	9279551	10279603
CD	BMD	-1	-1	-0.45049	1	0.20294	1	0.000160731	0.0149442	9	110630151	111368107
CD	BMD	-0.630871	-1	-0.2932	0.397998	0.08597	1	0.000369417	0.0252435	12	54371449	55416802
CD	BMD	1	0.47154	1	1	0.22235	1	0.000461829	0.0298974	4	10227	812415
CD	BMD	-0.701927	-1	-0.32664	0.492702	0.10669	1	0.000501691	0.030854	7	617320	1366972
CD	BMD	1	0.45789	1	1	0.20966	1	0.000541695	0.0317279	9	12044916	12664858
CD	BMD	-0.506065	-0.98984	-0.21512	0.256102	0.04628	0.97979	0.00118029	0.0592554	8	119423299	120216587
CD	BMD	1	0.37619	1	1	0.14232	1	0.00126442	0.0610143	13	63206536	63973941
CD	BMD	0.852887	0.36451	1	0.727417	0.13287	1	0.00139857	0.0637126	7	83953010	85356715
CD	BMD	-0.628593	-1	-0.2486	0.395129	0.0618	1	0.00139416	0.0637126	12	53039988	54371448
CD	BMD	-0.734849	-1	-0.28517	0.540003	0.08139	1	0.00144925	0.064821	3	73606613	74383137
CD	BMD	-0.428039	-0.79559	-0.16596	0.183217	0.0276	0.63296	0.00156306	0.0680281	2	234115093	234945577
CD	BMD	0.941678	0.37974	1	0.886758	0.1453	1	0.00188435	0.0772584	2	183352291	184148655
CD	BMD	0.945264	0.38083	1	0.893524	0.14504	1	0.00186799	0.0772584	18	49790997	50372823
CD	BMD	-0.843677	-1	-0.34292	0.71179	0.1176	1	0.00202069	0.0789031	3	158460059	159478751
CD	BMD	-0.590403	-1	-0.22893	0.348576	0.05241	1	0.00199698	0.0789031	6	45408422	46430701
CD	BMD	1	0.24578	1	1	0.0626	1	0.00217384	0.0810249	10	30919470	32457293
CD	BMD	1	0.32534	1	1	0.10751	1	0.00225098	0.0815261	1	147083836	149716037
CD	BMD	-0.833825	-1	-0.32128	0.695264	0.10398	1	0.00235299	0.0815261	5	53747857	55221398
CD	BMD	0.781575	0.30039	1	0.610859	0.09054	1	0.0023113	0.0815261	10	1329233	1872960
CD	BMD	-0.588713	-1	-0.22842	0.346583	0.05217	1	0.00233646	0.0815261	11	128262551	129451784
CD	BMD	0.61514	0.22996	1	0.378397	0.0529	1	0.0027825	0.0876554	3	11226368	11997658
CD	BMD	-0.815439	-1	-0.30229	0.664941	0.09138	1	0.00308717	0.0937585	1	4281477	4773403
CD	BMD	-0.586559	-1	-0.21274	0.344052	0.04526	1	0.00365091	0.102162	3	50387743	51953968
CD	BMD	-0.678492	-1	-0.22905	0.460351	0.05268	1	0.00427243	0.113013	20	43008891	44072210
CD	BMD	0.776867	0.25904	1	0.603522	0.06912	1	0.00503049	0.116825	5	58721459	59868567
CD	BMD	0.869269	0.2997	1	0.755629	0.0906	1	0.00481032	0.116825	8	140355989	141527881
CD	BMD	0.659981	0.22229	1	0.435575	0.04945	1	0.00503392	0.116825	14	35379989	36422077
CD	BMD	-0.94949	-1	-0.32376	0.901531	0.10565	1	0.00478123	0.116825	20	22780957	23808562
CD	BMD	-1	-1	-0.17212	1	0.03834	1	0.00515415	0.118497	2	119635490	121073752
CD	BMD	-1	-1	-0.29332	1	0.08947	1	0.00577882	0.1276	1	152535631	153410809
CD	BMD	-0.943514	-1	-0.30543	0.890219	0.09559	1	0.00586129	0.1276	8	16988031	17492672
CD	BMD	-0.844966	-1	-0.27598	0.713967	0.07616	1	0.0062551	0.130956	8	59555978	60476248
CD	BMD	-0.793793	-1	-0.23968	0.630107	0.05751	1	0.00658688	0.135031	16	77739133	78280636
CD	BMD	0.788794	0.24266	1	0.622197	0.06028	1	0.00718541	0.141409	11	105932283	107054024
CD	BMD	0.519064	0.1525	1	0.269427	0.02375	1	0.00740545	0.143444	9	17990566	18754196
CD	BMD	0.86135	0.26091	1	0.741924	0.07087	1	0.0073886	0.143444	19	38472871	39370419
CD	BMD	0.911495	0.27444	1	0.830824	0.07654	1	0.00796841	0.150787	4	131873454	132801980
CD	BMD	0.64786	0.18031	1	0.419723	0.03306	1	0.00795456	0.150787	9	136770927	137593527
CD	BMD	-0.59146	-1	-0.15705	0.349824	0.02635	1	0.00890941	0.161156	3	47588462	50387742
CD	BMD	0.801117	0.2249	1	0.641788	0.05229	1	0.00911138	0.163606	14	34695196	35379988
CD	BMD	0.502841	0.13927	0.98118	0.252849	0.01964	0.96271	0.00923542	0.164631	1	220073133	220978151
CD	BMD	-0.60703	-1	-0.16943	0.368485	0.02901	1	0.0095357	0.164779	3	75374968	76157470
CD	BMD	-0.922028	-1	-0.26566	0.850136	0.07397	1	0.00933938	0.164779	3	119759984	120574477
CD	BMD	0.496269	0.12217	0.97445	0.246283	0.01579	0.94956	0.00957861	0.164779	5	67096192	68006993
CD	BMD	0.758393	0.21121	1	0.575161	0.04653	1	0.00942538	0.164779	10	85463485	86459980
CD	BMD	-0.48408	-0.97782	-0.13066	0.234333	0.01742	0.95613	0.009468	0.164779	19	51259179	51903804
CD	BMD	-0.720465	-1	-0.18983	0.51907	0.03686	1	0.0102133	0.170916	22	49559208	50347996
CD	BMD	-0.920856	-1	-0.23674	0.847977	0.05787	1	0.0104874	0.173148	10	12581572	13208061
CD	BMD	0.673481	0.17162	1	0.453576	0.03118	1	0.0121377	0.182067	9	26747215	27366479
CD	BMD	-0.524569	-1	-0.12723	0.275173	0.01734	1	0.0119974	0.182067	11	95327211	96150134
CD	BMD	0.666295	0.16606	1	0.443949	0.02925	1	0.0117801	0.182067	12	1078398	1942426
CD	BMD	0.441269	0.10229	0.8588	0.194718	0.01094	0.73754	0.011847	0.182067	13	108521979	109156765
CD	BMD	-0.797878	-1	-0.19425	0.636609	0.04202	1	0.0114215	0.182067	18	41425455	42974165
CD	BMD	0.991893	0.25983	1	0.983851	0.07248	1	0.011364	0.182067	20	4591848	5379450
CD	BMD	-0.747752	-1	-0.18787	0.559132	0.03758	1	0.013312	0.192632	15	47693317	49260006
CD	BMD	0.614389	0.13265	1	0.377474	0.01966	1	0.0134326	0.192687	7	86446539	87836641
CD	BMD	-0.47884	-1	-0.10474	0.229288	0.01231	1	0.0141265	0.199719	1	113418038	114664387
CD	BMD	0.558672	0.11654	1	0.312114	0.01493	1	0.0145357	0.201771	7	149843000	150897818
CD	BMD	-0.472186	-0.90366	-0.10558	0.22296	0.01201	0.81661	0.014581	0.201771	8	2070903	2396122
CD	BMD	0.313083	0.0663	0.58726	0.0980212	0.00494	0.34488	0.0143684	0.201771	13	42950158	43931931
CD	BMD	-0.407966	-0.79181	-0.07851	0.166436	0.00696	0.62696	0.0155747	0.209286	20	10279604	11257012
CD	BMD	0.397318	0.07952	0.76425	0.157862	0.00701	0.58408	0.0158979	0.211399	17	25872111	27344401
CD	BMD	-0.973585	-1	-0.21394	0.947867	0.05259	1	0.0164924	0.216959	2	53852121	54688234
CD	BMD	0.840718	0.17788	1	0.706807	0.03418	1	0.0164651	0.216959	19	35649344	36638122
CD	BMD	0.480808	0.08505	1	0.231176	0.00867	1	0.0167731	0.218317	4	812416	1529267
CD	BMD	0.461356	0.08163	0.97522	0.212849	0.00787	0.95106	0.0178149	0.226883	19	3893910	4741718
CD	BMD	-0.697028	-1	-0.12667	0.485848	0.01986	1	0.0196046	0.242497	10	77144962	78665481
CD	BMD	0.54019	0.09584	1	0.291806	0.01115	1	0.0199374	0.24523	15	53263127	54332799
CD	BMD	-0.625353	-1	-0.10967	0.391066	0.01723	1	0.0208947	0.255726	15	22799927	24099946
CD	BMD	-0.546441	-1	-0.08909	0.298598	0.01053	1	0.0211024	0.255928	6	116132148	117674076
CD	BMD	0.69957	0.10979	1	0.489398	0.01655	1	0.0217935	0.258063	5	33971057	35157146
CD	BMD	0.614771	0.11502	1	0.377943	0.01601	1	0.0218585	0.258063	10	29393750	30000223
CD	BMD	-0.719225	-1	-0.11432	0.517285	0.01871	1	0.0230065	0.261636	2	131760639	132598285
CD	BMD	-0.716181	-1	-0.12229	0.512915	0.02087	1	0.0230662	0.261636	9	113646150	114443475
CD	BMD	0.636628	0.09483	1	0.405296	0.01448	1	0.0229816	0.261636	15	101550751	102520975
CD	BMD	0.410228	0.06244	0.82029	0.168287	0.00514	0.67287	0.0240618	0.266705	1	242417924	243048003
CD	BMD	0.450661	0.06762	1	0.203095	0.00676	1	0.0242098	0.266705	10	64069688	65400431
CD	BMD	-0.429664	-1	-0.0659	0.184611	0.00619	1	0.0242163	0.266705	12	40017397	41198229
CD	BMD	0.747408	0.11547	1	0.558619	0.01923	1	0.0242853	0.266705	12	101825062	102966633
CD	BMD	0.410185	0.05548	0.89709	0.168252	0.00496	0.80477	0.0247688	0.269391	1	10753428	11709173
CD	BMD	-0.383341	-0.76195	-0.04666	0.146951	0.00397	0.58056	0.0252965	0.269391	4	8882617	9482867
CD	BMD	0.53586	0.06758	1	0.287146	0.0082	1	0.0250394	0.269391	22	16050213	17587474
CD	BMD	0.656302	0.0929	1	0.430732	0.01335	1	0.0254397	0.269749	7	27351287	28890886
CD	BMD	0.830693	0.13641	1	0.690052	0.0268	1	0.025804	0.271273	8	4893121	5566269
CD	BMD	-0.918123	-1	-0.10939	0.84295	0.02221	1	0.0267558	0.276849	6	53425493	54452767
CD	BMD	0.73262	0.09109	1	0.536732	0.01641	1	0.0273177	0.276849	9	92500278	93441050
CD	BMD	0.540118	0.08274	1	0.291728	0.00969	1	0.0268567	0.276849	12	88344765	90567001
CD	BMD	0.735244	0.09049	1	0.540584	0.01461	1	0.0273473	0.276849	19	19749167	20485499
CD	BMD	0.420849	0.05451	0.87347	0.177113	0.00443	0.76295	0.0278622	0.279334	1	112489249	113418037
CD	BMD	0.607749	0.08097	1	0.369359	0.0101	1	0.028047	0.279334	4	29758400	30455555
CD	BMD	-0.625647	-1	-0.07196	0.391434	0.00977	1	0.0291998	0.285046	20	51533751	52411532
CD	BMD	-0.817218	-1	-0.10351	0.667844	0.01944	1	0.0298793	0.288247	5	73314062	74245354
CD	BMD	0.57341	0.06648	1	0.328799	0.00934	1	0.029833	0.288247	19	8199017	9105577
CD	BMD	0.331755	0.03021	0.65624	0.110061	0.00214	0.43065	0.0303701	0.290702	2	224123080	224938731
CD	BMD	0.64495	0.08179	1	0.415961	0.01226	1	0.0306081	0.290718	19	55182974	55714085
CD	BMD	0.476468	0.0543	1	0.227021	0.00551	1	0.0310766	0.291788	14	54359599	55292832
CD	BMD	0.381194	0.03902	0.80978	0.145309	0.00351	0.65574	0.0331087	0.301657	1	21416122	22145629
CD	BMD	-0.575431	-1	-0.04192	0.33112	0.0073	1	0.0329885	0.301657	1	22740288	23907045
CD	BMD	-0.629197	-1	-0.05536	0.395889	0.00763	1	0.034539	0.309086	3	171134850	172004760
CD	BMD	0.855814	0.08692	1	0.732418	0.01675	1	0.0351709	0.309086	7	33159278	34114532
CD	BMD	0.506472	0.04927	1	0.256513	0.00566	1	0.0348977	0.309086	8	85116735	86251870
CD	BMD	0.65248	0.06465	1	0.42573	0.0103	1	0.0359882	0.314895	4	46358361	47408265
CD	BMD	-0.487708	-1	-0.03425	0.237859	0.00439	1	0.0381846	0.31963	9	136042491	136770926
CD	BMD	0.661243	0.042	1	0.437243	0.00931	1	0.0392251	0.31963	17	42348004	43460500
CD	BMD	-0.6836	-1	-0.0445	0.467309	0.00872	1	0.0384214	0.31963	18	72785207	73568260
CD	BMD	0.657089	0.03599	1	0.431766	0.00694	1	0.0410795	0.326471	1	235097114	236199671
CD	BMD	0.616478	0.04134	1	0.380045	0.00793	1	0.040943	0.326471	4	160828481	161666201
CD	BMD	-0.593888	-1	-0.04579	0.352702	0.00692	1	0.0413077	0.326743	17	20402495	21432873
CD	BMD	0.546422	0.03384	1	0.298577	0.00518	1	0.0418598	0.32726	5	57895013	58721458
CD	BMD	0.666023	0.03929	1	0.443587	0.00792	1	0.0432322	0.32726	8	96900514	98132519
CD	BMD	-0.406564	-0.8969	-0.0098	0.165294	0.00263	0.80442	0.0431077	0.32726	13	98527336	99402294
CD	BMD	-0.604155	-1	-0.04463	0.365003	0.00761	1	0.042923	0.32726	20	26318859	30569659
CD	BMD	-0.511525	-1	-0.01676	0.261658	0.00405	1	0.0433942	0.327453	1	120345067	145803848
CD	BMD	-0.633399	-1	-0.02757	0.401195	0.0073	1	0.0438751	0.328063	13	114302562	115109851
CD	BMD	-0.502624	-1	-0.01961	0.252631	0.00532	1	0.0446707	0.331994	2	143259781	144503688
CD	BMD	0.455257	0.00467	1	0.207259	0.00216	1	0.0451028	0.333192	22	33501726	34361897
CD	BMD	-0.405144	-0.91794	-0.01944	0.164142	0.00231	0.84262	0.0462679	0.337238	1	175385221	176449096
CD	BMD	0.598862	0.02781	1	0.358636	0.00567	1	0.0463359	0.337238	7	8718352	9225106
CD	BMD	0.739591	0.02677	1	0.546994	0.009	1	0.0484459	0.343961	16	73140782	74135275
CD	BMD	-0.559289	-1	0.00489	0.312804	0	1	0.0540087	0.36591	11	35500368	36331189
CD	BMD	0.743001	-0.00554	1	0.552051	0	1	0.0544226	0.366793	6	92953799	93696825
CD	BMD	-0.440052	-1	0.0136	0.193646	0	1	0.0556406	0.371945	1	221856865	222763597
CD	BMD	0.558731	-0.01578	1	0.312181	0	1	0.0563709	0.372636	3	156795411	157633700
CD	BMD	-0.365345	-0.80903	0.00801	0.133477	0	0.65454	0.0564668	0.372636	12	50344347	51769419
CD	BMD	-0.571533	-1	0.02726	0.32665	0	1	0.0580434	0.380182	3	174684708	175671424
CD	BMD	-0.606932	-1	0.01097	0.368367	0	1	0.0602268	0.386667	17	17326541	18900978
CD	BMD	-0.552706	-1	0.02141	0.305484	0	1	0.0628677	0.39153	6	153791462	154462010
CD	BMD	-0.723672	-1	0.0365	0.523701	0	1	0.0627107	0.39153	7	30175114	31730554
CD	BMD	0.552961	-0.02012	1	0.305766	0	1	0.0624893	0.39153	16	72089512	73140781
CD	BMD	0.641382	-0.02332	1	0.411371	0	1	0.063371	0.391549	2	79019677	79900055
CD	BMD	-0.601247	-1	0.03572	0.361498	0	1	0.0634957	0.391549	2	238814631	239634350
CD	BMD	0.41804	-0.03614	1	0.174758	0	1	0.0645517	0.396003	5	13608148	14910295
CD	BMD	0.570629	-0.03083	1	0.325618	0	1	0.068198	0.398876	1	238704858	239332148
CD	BMD	-0.430445	-1	0.02717	0.185283	0	1	0.0685757	0.398876	2	33735319	34239776
CD	BMD	0.358496	-0.02942	0.88727	0.128519	0	0.78726	0.0673801	0.398876	3	155928191	156795410
CD	BMD	0.393564	-0.02661	0.96456	0.154893	0	0.93038	0.06726	0.398876	17	16405208	17326540
CD	BMD	0.562575	-0.04889	1	0.316491	0	1	0.0704338	0.403482	20	15962577	16661516
CD	BMD	0.591403	-0.05667	1	0.349757	0	1	0.0741485	0.412702	6	122929291	123854857
CD	BMD	-0.406452	-1	0.04617	0.165203	0	1	0.0743791	0.412702	8	125453323	126766827
CD	BMD	-0.527916	-1	0.0434	0.278696	0	1	0.0755745	0.41598	8	19488889	20135628
CD	BMD	-0.596012	-1	0.0604	0.35523	0	1	0.0762547	0.416859	1	10539	1376204
CD	BMD	-0.707666	-1	0.09017	0.500792	0	1	0.0773509	0.420981	20	16661517	17359290
CD	BMD	-0.610579	-1	0.08946	0.372807	0	1	0.0780416	0.423491	2	217566012	218396258
CD	BMD	0.427356	-0.04937	1	0.182633	0	1	0.0789789	0.425138	3	170174579	171134849
CD	BMD	0.425006	-0.05958	1	0.18063	0	1	0.0826838	0.430382	1	76977916	77895394
CD	BMD	-0.541752	-1	0.0768	0.293495	0	1	0.0819118	0.430382	6	46430702	47313443
CD	BMD	0.364899	-0.05173	0.90034	0.133152	0	0.81061	0.0822743	0.430382	12	21572253	22928055
CD	BMD	0.622681	-0.08889	1	0.387731	0	1	0.0827735	0.430382	16	89106305	90292787
CD	BMD	-0.387876	-0.99	0.04975	0.150448	0	0.98247	0.0805741	0.430382	19	48573066	49415189
CD	BMD	0.312769	-0.04993	0.73008	0.0978241	0	0.53302	0.0834809	0.430784	22	30962256	31904549
CD	BMD	0.44241	-0.06469	1	0.195726	0	1	0.0845449	0.432073	5	159663734	160519049
CD	BMD	0.473393	-0.06054	1	0.224101	0	1	0.0843485	0.432073	20	13202336	14203755
CD	BMD	0.401544	-0.05528	1	0.161238	0	1	0.0862705	0.438482	2	182307878	183352290
CD	BMD	0.605721	-0.10236	1	0.366897	0	1	0.0874479	0.441585	11	59256233	60515105
CD	BMD	-0.714163	-1	0.11662	0.510029	0	1	0.0885704	0.44466	17	79333775	80459149
CD	BMD	0.239824	-0.03465	0.66581	0.0575157	0	0.44542	0.0901281	0.449726	7	119568237	121042050
CD	BMD	0.461627	-0.08035	1	0.2131	0	1	0.0935838	0.460907	20	12353962	13202335
CD	BMD	0.435801	-0.09365	1	0.189922	0	1	0.0942705	0.461963	5	139408117	141253830
CD	BMD	-0.385574	-0.97256	0.07009	0.148667	0	0.94618	0.0960994	0.467489	6	158952061	159604052
CD	BMD	0.615349	-0.12617	1	0.378654	0	1	0.0967998	0.468755	9	103165726	104222848
CD	BMD	0.38167	-0.07128	1	0.145672	0	1	0.0982524	0.472825	2	241113280	241910366
CD	BMD	0.431926	-0.08464	1	0.18656	0	1	0.098813	0.472825	15	63218979	64339945
CD	BMD	0.555048	-0.10031	1	0.308078	0	1	0.0994282	0.473444	10	81190574	81763230
CD	BMD	0.553285	-0.11717	1	0.306125	0	1	0.0999208	0.474527	7	6020654	6716905
CD	BMD	-0.29599	-0.69492	0.06237	0.0876104	0	0.48291	0.100459	0.474988	11	68887345	69713996
CD	BMD	-0.377919	-1	0.07226	0.142823	0	1	0.101395	0.477839	9	10469	653661
CD	BMD	0.483144	-0.08121	1	0.233428	0	1	0.103244	0.483772	7	6716906	7167610
CD	BMD	-0.332546	-0.84042	0.0781	0.110587	0	0.70631	0.104143	0.486132	2	11230350	11995765
CD	BMD	0.553858	-0.12391	1	0.306759	0	1	0.108505	0.490666	2	80737812	81623357
CD	BMD	0.593322	-0.15042	1	0.352031	0	1	0.108119	0.490666	3	103450272	104116563
CD	BMD	0.32932	-0.07741	0.81924	0.108451	0	0.67115	0.106544	0.490666	4	146174872	147161042
CD	BMD	-0.353763	-0.92909	0.08913	0.125148	0	0.86321	0.107453	0.490666	9	97418634	98885862
CD	BMD	-0.473781	-1	0.11205	0.224469	0	1	0.107662	0.490666	11	40362941	41603195
CD	BMD	-0.301438	-0.76294	0.06487	0.090865	0	0.58207	0.107403	0.490666	12	27797263	28753585
CD	BMD	-0.299551	-0.72544	0.07157	0.0897309	0	0.52627	0.10903	0.49086	9	115390113	116159540
CD	BMD	-0.538174	-1	0.14599	0.289631	0	1	0.109763	0.49117	4	23858351	24764724
CD	BMD	0.472978	-0.12887	1	0.223708	0	1	0.114162	0.498825	2	73544291	75148103
CD	BMD	0.417985	-0.10008	1	0.174711	0	1	0.112701	0.498825	11	113889020	114742317
CD	BMD	-0.437169	-1	0.11023	0.191117	0	1	0.113876	0.498825	17	51110386	52102649
CD	BMD	-0.429837	-1	0.11826	0.18476	0	1	0.11337	0.498825	18	60780195	62074993
CD	BMD	-0.316974	-0.85564	0.08101	0.100473	0	0.73212	0.115519	0.500767	1	159882516	161054076
CD	BMD	0.462163	-0.12593	1	0.213595	0	1	0.115731	0.500767	2	174927564	176734750
CD	BMD	-0.406039	-1	0.11424	0.164867	0	1	0.120492	0.511867	6	82388205	83571953
CD	BMD	-0.478982	-1	0.13442	0.229424	0	1	0.120684	0.511867	13	37499811	38290689
CD	BMD	0.430649	-0.11452	1	0.185459	0	1	0.122482	0.51587	10	10081280	10969481
CD	BMD	0.516095	-0.17051	1	0.266354	0	1	0.122862	0.51587	17	31318754	32356061
CD	BMD	0.673741	-0.23335	1	0.453927	0	1	0.127036	0.520345	5	161478178	162386027
CD	BMD	-0.292097	-0.72816	0.07493	0.0853209	0	0.53021	0.126539	0.520345	19	46765061	47752727
CD	BMD	-0.474571	-1	0.15169	0.225218	0	1	0.127999	0.523029	7	97420208	98173564
CD	BMD	0.252609	-0.07353	0.61615	0.0638113	0	0.38017	0.128612	0.523817	19	41004106	41733463
CD	BMD	-0.680995	-1	0.27043	0.463755	0	1	0.129073	0.524738	1	94168577	95122541
CD	BMD	-0.3745	-1	0.12434	0.14025	0	1	0.129544	0.524738	8	1628040	2070902
CD	BMD	-0.382577	-1	0.1335	0.146365	0	1	0.129788	0.524738	21	39252060	40480831
CD	BMD	-0.461719	-1	0.13348	0.213184	0	1	0.130442	0.525184	10	26888717	27669566
CD	BMD	0.412037	-0.14462	1	0.169775	0	1	0.131901	0.526639	1	40200951	41093875
CD	BMD	-0.392339	-1	0.13156	0.15393	0	1	0.132088	0.526639	11	134351065	134946450
CD	BMD	0.412437	-0.13947	1	0.170104	0	1	0.132857	0.527502	7	16739014	17596578
CD	BMD	-0.446783	-1	0.14911	0.199615	0	1	0.134435	0.528406	8	12296850	12947935
CD	BMD	-0.46719	-1	0.16739	0.218267	0	1	0.136176	0.529215	3	51953969	54074844
CD	BMD	-0.359618	-1	0.1233	0.129325	0	1	0.135381	0.529215	7	96564982	97420207
CD	BMD	0.551421	-0.18592	1	0.304065	0	1	0.135631	0.529215	18	38498382	39410165
CD	BMD	-0.425162	-1	0.15138	0.180763	0	1	0.137545	0.532841	1	232177705	232954942
CD	BMD	0.451983	-0.15256	1	0.204288	0	1	0.137759	0.532841	7	145415776	146574327
CD	BMD	0.411467	-0.15428	1	0.169305	0	1	0.139178	0.535445	15	39238841	40604780
CD	BMD	-0.148172	-0.34356	0.04981	0.0219551	0	0.11803	0.139728	0.535445	17	40233546	42348003
CD	BMD	-0.399216	-1	0.14955	0.159374	0	1	0.145175	0.545853	7	15013695	15877564
CD	BMD	-0.518254	-1	0.21389	0.268587	0	1	0.145867	0.546228	2	71385814	72160302
CD	BMD	0.334109	-0.12811	0.97128	0.111629	0	0.94338	0.146327	0.546228	9	112865521	113646149
CD	BMD	0.249485	-0.09247	0.81694	0.062243	0	0.66739	0.146141	0.546228	19	762047	1515920
CD	BMD	-0.453664	-1	0.19049	0.205811	0	1	0.148727	0.551588	3	80385709	81431496
CD	BMD	-0.404634	-1	0.18009	0.163728	0	1	0.148601	0.551588	11	99619348	100423901
CD	BMD	0.434412	-0.16818	1	0.188714	0	1	0.152887	0.553088	1	86761555	87667572
CD	BMD	-0.474973	-1	0.21221	0.225599	0	1	0.150192	0.553088	5	32727915	33971056
CD	BMD	-0.300648	-0.82909	0.1264	0.0903893	0	0.6874	0.151458	0.553088	6	21295865	22199713
CD	BMD	0.42635	-0.1624	1	0.181774	0	1	0.151547	0.553088	9	124119884	125137578
CD	BMD	0.364839	-0.13998	1	0.133107	0	1	0.152292	0.553088	12	56987106	58748139
CD	BMD	-0.432159	-1	0.16504	0.186762	0	1	0.153111	0.553088	13	71010209	71976862
CD	BMD	0.448384	-0.17454	1	0.201048	0	1	0.151428	0.553088	14	81001921	82524785
CD	BMD	0.365477	-0.15022	1	0.133573	0	1	0.153849	0.553317	8	40179578	40974254
CD	BMD	0.281534	-0.11095	0.81355	0.0792612	0	0.66258	0.153468	0.553317	8	144934289	146303787
CD	BMD	0.335453	-0.14102	0.99262	0.112529	0	0.98785	0.15374	0.553317	9	105846546	107061019
CD	BMD	-0.344502	-0.98273	0.13826	0.118682	0	0.97134	0.155224	0.554062	18	46558307	47455925
CD	BMD	-0.375517	-1	0.16268	0.141013	0	1	0.156319	0.5557	17	78438333	79333774
CD	BMD	-0.313688	-0.8468	0.13372	0.0984004	0	0.71862	0.15704	0.557458	2	70756284	71385813
CD	BMD	0.490573	-0.23375	1	0.240662	0	1	0.158252	0.557909	9	119890465	121008529
CD	BMD	-0.501015	-1	0.21252	0.251016	0	1	0.159069	0.557909	13	51554237	53336571
CD	BMD	0.427448	-0.19189	1	0.182712	0	1	0.159784	0.557909	17	43460501	44865832
CD	BMD	0.256697	-0.10308	0.68372	0.0658932	0	0.46747	0.158871	0.557909	18	58527237	59449422
CD	BMD	-0.454984	-1	0.21033	0.20701	0	1	0.161758	0.561248	2	160200380	161432089
CD	BMD	-0.298627	-0.91058	0.1279	0.0891783	0	0.82915	0.161676	0.561248	10	65400432	66510387
CD	BMD	-0.327805	-0.9853	0.1608	0.107456	0	0.97819	0.167559	0.56933	1	25885139	27992665
CD	BMD	-0.313859	-0.87837	0.14115	0.0985073	0	0.77154	0.166136	0.56933	12	106153788	106964977
CD	BMD	-0.300991	-1	0.13826	0.0905958	0	1	0.166819	0.56933	16	74135276	74889127
CD	BMD	0.449844	-0.21758	1	0.20236	0	1	0.16594	0.56933	18	47455926	48228379
CD	BMD	0.374593	-0.16907	1	0.14032	0	1	0.169386	0.571502	5	81710195	82720248
CD	BMD	0.355672	-0.17972	1	0.126503	0	1	0.169198	0.571502	7	41415926	42494806
CD	BMD	0.29352	-0.12664	0.81443	0.0861542	0	0.66356	0.169592	0.571502	12	94385885	95147845
CD	BMD	-0.484236	-1	0.24398	0.234484	0	1	0.170293	0.571515	1	23907046	25885138
CD	BMD	0.292287	-0.13503	0.81306	0.0854318	0	0.66107	0.17018	0.571515	19	17045964	17750518
CD	BMD	0.710392	-0.36403	1	0.504657	0	1	0.171326	0.572504	14	106347144	106876548
CD	BMD	0.247275	-0.10679	0.71359	0.061145	0	0.51054	0.171863	0.572504	19	45040933	45893307
CD	BMD	-0.296652	-0.82582	0.1485	0.0880026	0	0.68271	0.173114	0.573521	4	39820062	40590541
CD	BMD	0.19299	-0.08818	0.50334	0.037245	0	0.25335	0.178786	0.577942	13	42037055	42950157
CD	BMD	-0.536354	-1	0.29522	0.287676	0	1	0.180269	0.579689	3	147358244	148638308
CD	BMD	-0.393041	-1	0.21368	0.154481	0	1	0.180914	0.580685	4	10370667	11050119
CD	BMD	0.382625	-0.18216	1	0.146402	0	1	0.181657	0.58187	5	31679465	32727914
CD	BMD	-0.109394	-0.26858	0.0515	0.0119671	0	0.07214	0.182347	0.582563	1	67761891	68633860
CD	BMD	0.534775	-0.29288	1	0.285984	0	1	0.186526	0.584785	14	64033238	65229391
CD	BMD	-0.241086	-0.63922	0.11626	0.0581225	0	0.40861	0.185145	0.584785	19	17750519	18504867
CD	BMD	-0.375927	-1	0.21079	0.141321	0	1	0.187526	0.585281	7	20122180	21390644
CD	BMD	-0.328473	-1	0.17925	0.107895	0	1	0.187835	0.585281	15	50195877	51605477
CD	BMD	-0.373309	-1	0.2177	0.13936	0	1	0.187813	0.585281	15	66355635	67396520
CD	BMD	0.371555	-0.19263	1	0.138053	0	1	0.188223	0.585371	2	173287858	174118389
CD	BMD	0.292452	-0.16026	0.99434	0.0855282	0	0.99236	0.190873	0.590626	3	141034638	141898978
CD	BMD	0.342739	-0.17974	1	0.11747	0	1	0.193631	0.596908	4	40590542	41360937
CD	BMD	-0.474405	-1	0.28517	0.22506	0	1	0.197551	0.601109	12	128372589	129170296
CD	BMD	0.263632	-0.13803	0.76733	0.0695019	0	0.58879	0.196252	0.601109	21	27774351	28616539
CD	BMD	0.322658	-0.17859	1	0.104108	0	1	0.19884	0.602397	2	235625790	236276287
CD	BMD	0.524427	-0.33395	1	0.275023	0	1	0.201524	0.604788	6	141449454	143083347
CD	BMD	0.280537	-0.15609	0.84882	0.0787011	0	0.72149	0.201987	0.605109	18	45718493	46558306
CD	BMD	0.335166	-0.20133	1	0.112336	0	1	0.203661	0.606545	2	3314203	4016104
CD	BMD	0.305872	-0.18514	0.97527	0.0935579	0	0.95115	0.205208	0.606824	3	11997659	12859209
CD	BMD	0.323111	-0.19104	1	0.104401	0	1	0.20525	0.606824	12	16136743	17374895
CD	BMD	0.41436	-0.27214	1	0.171694	0	1	0.205537	0.606824	21	41344743	42187152
CD	BMD	-0.475925	-1	0.30144	0.226504	0	1	0.211198	0.614122	4	106479156	108131206
CD	BMD	-0.246397	-0.78843	0.16846	0.0607116	0	0.62601	0.21109	0.614122	11	86629334	87676870
CD	BMD	-0.328144	-1	0.21756	0.107678	0	1	0.210676	0.614122	18	54957868	55809315
CD	BMD	-0.335954	-1	0.206	0.112865	0	1	0.210708	0.614122	18	73568261	74471745
CD	BMD	-0.245331	-0.80878	0.16725	0.0601872	0	0.65619	0.213411	0.619093	6	32682214	32897998
CD	BMD	0.414189	-0.32195	1	0.171552	0	1	0.216412	0.621081	1	195161236	196179110
CD	BMD	-0.392163	-1	0.25744	0.153792	0	1	0.21568	0.621081	2	134359060	135160197
CD	BMD	-0.29429	-0.90907	0.18161	0.0866068	0	0.82641	0.216492	0.621081	2	198140351	199654969
CD	BMD	0.34753	-0.21242	1	0.120777	0	1	0.216621	0.621081	17	80459150	81192460
CD	BMD	0.277303	-0.18421	0.8353	0.0768968	0	0.69944	0.21744	0.621257	22	29457602	30962255
CD	BMD	0.216201	-0.13882	0.59573	0.0467427	0	0.3549	0.218528	0.621841	1	196179111	197935821
CD	BMD	-0.316661	-1	0.21321	0.100274	0	1	0.21986	0.621841	2	47320115	48171058
CD	BMD	0.332421	-0.23914	1	0.110503	0	1	0.218335	0.621841	13	30068526	31433218
CD	BMD	0.377377	-0.27254	1	0.142413	0	1	0.218607	0.621841	18	9816165	10675548
CD	BMD	0.301485	-0.20018	1	0.0908933	0	1	0.221154	0.62267	2	172501316	173287857
CD	BMD	-0.267204	-0.80385	0.16634	0.0713982	0	0.64621	0.222131	0.623793	9	4025356	4596614
CD	BMD	-0.328488	-0.94745	0.21809	0.107904	0	0.89816	0.22245	0.623976	9	38822978	43903829
CD	BMD	-0.330697	-1	0.22776	0.10936	0	1	0.223299	0.623988	6	33864263	34979270
CD	BMD	-0.251658	-0.74887	0.16634	0.0633317	0	0.56342	0.222967	0.623988	19	18504868	19749166
CD	BMD	-0.200313	-0.56031	0.12328	0.0401252	0	0.31514	0.224144	0.624954	8	70004666	70872088
CD	BMD	-0.138056	-0.37997	0.09235	0.0190594	0	0.14438	0.226155	0.625307	6	31427210	32208901
CD	BMD	0.334524	-0.24086	1	0.111906	0	1	0.226483	0.625307	12	96017783	96828314
CD	BMD	0.176083	-0.11836	0.49169	0.0310052	0	0.24204	0.229195	0.629263	6	43770627	44596897
CD	BMD	-0.337702	-1	0.24785	0.114043	0	1	0.231345	0.630941	12	111592382	113947983
CD	BMD	0.319675	-0.22449	1	0.102192	0	1	0.23204	0.632136	20	3736552	4591847
CD	BMD	0.479147	-0.42389	1	0.229581	0	1	0.232785	0.633464	8	105370131	106500950
CD	BMD	-0.306019	-1	0.22101	0.0936474	0	1	0.23369	0.633619	1	1376205	2215495
CD	BMD	-0.2473	-0.80269	0.17231	0.0611571	0	0.64911	0.234069	0.633619	10	27669567	28734422
CD	BMD	0.344426	-0.27541	1	0.118629	0	1	0.235306	0.635404	9	12664859	13512852
CD	BMD	0.311371	-0.23232	1	0.0969517	0	1	0.238516	0.639005	1	88656690	89753964
CD	BMD	0.34905	-0.26651	1	0.121836	0	1	0.238527	0.639005	5	90793805	91956905
CD	BMD	0.343848	-0.25452	1	0.118231	0	1	0.239013	0.639005	7	2473750	3100211
CD	BMD	-0.430348	-1	0.33237	0.185199	0	1	0.241616	0.641874	20	50653621	51533750
CD	BMD	0.226541	-0.15917	0.67675	0.051321	0	0.45972	0.244741	0.648076	3	54892587	55616625
CD	BMD	-0.23586	-0.82618	0.17886	0.0556299	0	0.68488	0.249996	0.652534	1	7711795	8580987
CD	BMD	0.354297	-0.30627	1	0.125527	0	1	0.254185	0.658205	12	79315179	80952472
CD	BMD	0.216858	-0.16775	0.66579	0.0470273	0	0.44328	0.256262	0.658373	5	176180302	177659902
CD	BMD	-0.377903	-1	0.34766	0.142811	0	1	0.254777	0.658373	8	9167796	9835863
CD	BMD	0.378385	-0.34809	1	0.143175	0	1	0.257661	0.658373	13	81724090	82582821
CD	BMD	0.22954	-0.18813	0.70387	0.0526886	0	0.49636	0.255614	0.658373	21	34383795	35729261
CD	BMD	-0.333418	-1	0.28936	0.111168	0	1	0.258114	0.658506	2	8978799	9960670
CD	BMD	0.463083	-0.47451	1	0.214446	0	1	0.259415	0.658506	3	88375764	89612939
CD	BMD	-0.375732	-1	0.32508	0.141175	0	1	0.259973	0.658634	7	153241229	154407487
CD	BMD	0.294828	-0.25656	1	0.0869235	0	1	0.26275	0.664253	5	123191942	124109485
CD	BMD	0.381216	-0.3396	1	0.145326	0	1	0.263271	0.664253	10	118416050	119528730
CD	BMD	0.371388	-0.31743	1	0.137929	0	1	0.26323	0.664253	17	9619357	10572617
CD	BMD	-0.302778	-1	0.26466	0.0916743	0	1	0.266214	0.666215	2	222327714	223353965
CD	BMD	-0.181643	-0.5373	0.14855	0.0329943	0	0.28965	0.268207	0.666215	7	73128831	75243899
CD	BMD	-0.225611	-0.71285	0.18204	0.0509003	0	0.50815	0.266182	0.666215	9	119001228	119890464
CD	BMD	-0.443664	-1	0.41307	0.196837	0	1	0.265474	0.666215	10	18529743	19421514
CD	BMD	0.35072	-0.31265	1	0.123005	0	1	0.267267	0.666215	14	52206123	52760553
CD	BMD	-0.24607	-0.92788	0.20928	0.0605504	0	0.87875	0.268585	0.666215	19	10028841	11681978
CD	BMD	0.277187	-0.24324	0.953	0.0768325	0	0.91117	0.269194	0.666215	20	15238520	15962576
CD	BMD	-0.303167	-1	0.26115	0.09191	0	1	0.27262	0.669871	1	181324206	182420540
CD	BMD	0.254505	-0.21543	0.84542	0.064773	0	0.71473	0.273651	0.669871	4	123768694	124534997
CD	BMD	-0.18816	-0.59526	0.16638	0.035404	0	0.3586	0.272408	0.669871	6	32208902	32454577
CD	BMD	-0.150173	-0.43852	0.11286	0.0225519	0	0.19269	0.273094	0.669871	10	101271452	102509298
CD	BMD	-0.237039	-0.74373	0.19933	0.0561873	0	0.55469	0.271924	0.669871	11	45019560	46316005
CD	BMD	-0.304776	-1	0.25679	0.0928882	0	1	0.272976	0.669871	16	69549150	71062712
CD	BMD	-0.342473	-1	0.30819	0.117288	0	1	0.276703	0.670042	3	111693783	112408513
CD	BMD	0.389747	-0.37009	1	0.151903	0	1	0.278861	0.670042	3	159478752	160584961
CD	BMD	-0.289341	-1	0.27411	0.0837183	0	1	0.279014	0.670042	9	14244748	14902924
CD	BMD	-0.217691	-0.67959	0.19066	0.0473894	0	0.46184	0.275331	0.670042	10	3225337	3880322
CD	BMD	0.196862	-0.1599	0.60512	0.0387547	0	0.36678	0.278217	0.670042	11	46316006	48066366
CD	BMD	-0.259254	-0.86558	0.22598	0.0672126	0	0.75099	0.27774	0.670042	13	106313848	107037864
CD	BMD	-0.392753	-1	0.3424	0.154255	0	1	0.276932	0.670042	15	33484268	34410072
CD	BMD	0.30348	-0.28616	1	0.0921003	0	1	0.274861	0.670042	15	98025685	98828261
CD	BMD	0.310261	-0.28676	1	0.0962621	0	1	0.279894	0.670437	1	20556203	21416121
CD	BMD	-0.259588	-0.87127	0.23716	0.0673859	0	0.76413	0.281634	0.67264	18	13641480	14439251
CD	BMD	0.395732	-0.41306	1	0.156604	0	1	0.288734	0.674587	1	100269208	101188315
CD	BMD	0.393864	-0.42334	1	0.155129	0	1	0.286672	0.674587	2	4016105	4766969
CD	BMD	-0.24649	-0.83	0.22834	0.0607571	0	0.69085	0.284761	0.674587	2	20064518	21084898
CD	BMD	-0.355985	-1	0.38261	0.126725	0	1	0.288695	0.674587	3	176931164	178110322
CD	BMD	0.349043	-0.36125	1	0.121831	0	1	0.285209	0.674587	14	93386329	94892240
CD	BMD	-0.270879	-0.9992	0.2584	0.0733752	0	1	0.286858	0.674587	15	37962916	39238840
CD	BMD	-0.264501	-1	0.26803	0.0699609	0	1	0.290455	0.675988	1	161054077	161945442
CD	BMD	-0.37891	-1	0.40135	0.143573	0	1	0.290259	0.675988	10	36475839	37561443
CD	BMD	0.190221	-0.17664	0.61391	0.0361839	0	0.378	0.294948	0.680671	11	74399332	75445253
CD	BMD	-0.250511	-0.8825	0.23352	0.0627557	0	0.78	0.297633	0.682817	8	72917490	73838027
CD	BMD	0.407714	-0.43362	1	0.166231	0	1	0.298108	0.682817	13	91764205	93285142
CD	BMD	-0.244663	-0.82719	0.25251	0.0598598	0	0.6875	0.299977	0.685184	1	167163955	168179086
CD	BMD	0.231524	-0.22025	0.77841	0.0536032	0	0.60722	0.299738	0.685184	20	17359291	18058524
CD	BMD	-0.23086	-0.82669	0.22183	0.0532962	0	0.68896	0.302198	0.685578	6	19449153	20418020
CD	BMD	-0.230105	-0.78266	0.21779	0.0529483	0	0.6143	0.302059	0.685578	13	41003944	42037054
CD	BMD	0.286863	-0.30007	1	0.0822904	0	1	0.302028	0.685578	20	41351515	42185671
CD	BMD	0.22087	-0.22137	0.72472	0.0487834	0	0.52557	0.30468	0.68889	4	79880102	81206182
CD	BMD	0.246216	-0.25564	0.84584	0.0606225	0	0.71658	0.304565	0.68889	4	111733580	112830229
CD	BMD	0.25407	-0.25388	0.94961	0.0645518	0	0.90439	0.305333	0.689733	19	54042241	54602370
CD	BMD	-0.239635	-0.90516	0.2459	0.0574247	0	0.83633	0.308873	0.695487	1	4773404	5362404
CD	BMD	-0.272963	-1	0.28839	0.0745085	0	1	0.309553	0.696007	9	126092932	127184582
CD	BMD	-0.199963	-0.67639	0.19996	0.0399854	0	0.45963	0.311446	0.697727	11	87150	1061399
CD	BMD	0.259073	-0.29393	0.96546	0.0671188	0	0.93781	0.313732	0.699539	1	241813535	242417923
CD	BMD	0.257615	-0.27532	0.94515	0.0663655	0	0.89751	0.315616	0.699539	2	25895395	26894102
CD	BMD	-0.248255	-1	0.27324	0.0616306	0	1	0.315871	0.699539	2	67224028	67979828
CD	BMD	0.20979	-0.21163	0.73293	0.0440118	0	0.54179	0.316678	0.699539	5	106389389	107265911
CD	BMD	0.112909	-0.112	0.34256	0.0127484	0	0.11735	0.314062	0.699539	6	151629955	152376499
CD	BMD	0.128904	-0.12931	0.39134	0.0166162	0	0.15328	0.317887	0.699539	11	16383387	17583948
CD	BMD	0.250757	-0.26279	0.91478	0.0628789	0	0.84204	0.3177	0.699539	11	123398883	124403477
CD	BMD	0.245733	-0.25135	0.86973	0.0603845	0	0.76056	0.313381	0.699539	18	59449423	60780194
CD	BMD	-0.357697	-1	0.42325	0.127947	0	1	0.322573	0.704733	4	187985394	189153279
CD	BMD	0.310071	-0.37979	1	0.0961442	0	1	0.323526	0.706188	11	130500784	131424361
CD	BMD	0.192007	-0.20946	0.63873	0.0368666	0	0.40955	0.325627	0.70629	14	51418372	52206122
CD	BMD	0.300126	-0.34312	1	0.0900757	0	1	0.326312	0.70629	17	66757557	68176219
CD	BMD	0.180473	-0.18169	0.58289	0.0325706	0	0.34053	0.32552	0.70629	19	53431218	54042240
CD	BMD	0.322673	-0.39363	1	0.104118	0	1	0.328525	0.707062	2	215002485	215899570
CD	BMD	0.203152	-0.21683	0.69141	0.0412706	0	0.48013	0.329474	0.707454	4	174470207	175295842
CD	BMD	0.298225	-0.33587	1	0.0889383	0	1	0.330113	0.707739	2	186244921	187498047
CD	BMD	0.292048	-0.35179	1	0.085292	0	1	0.331746	0.709068	3	81431497	82532742
CD	BMD	-0.122038	-0.38118	0.12712	0.0148933	0	0.1453	0.331763	0.709068	11	15126768	16383386
CD	BMD	-0.24304	-0.88185	0.29991	0.0590687	0	0.79043	0.33962	0.713673	7	10481678	11232447
CD	BMD	0.290077	-0.35341	1	0.0841447	0	1	0.338983	0.713673	11	19780785	20686336
CD	BMD	0.24116	-0.28801	0.91537	0.058158	0	0.84863	0.338347	0.713673	17	47516225	48722590
CD	BMD	0.244872	-0.28589	0.93541	0.0599624	0	0.8842	0.338206	0.713673	22	18535226	19635654
CD	BMD	0.209197	-0.2449	0.77275	0.0437635	0	0.60761	0.341749	0.714331	7	28890887	30175113
CD	BMD	0.355941	-0.49428	1	0.126694	0	1	0.346763	0.718113	7	54550501	55161394
CD	BMD	-0.181416	-0.62638	0.21043	0.0329119	0	0.39473	0.349561	0.720805	12	55416803	56987105
CD	BMD	-0.362461	-1	0.5196	0.131378	0	1	0.349974	0.721052	1	70992906	72513119
CD	BMD	0.194924	-0.2341	0.69403	0.0379952	0	0.48379	0.350998	0.721952	20	60766558	61470768
CD	BMD	0.210699	-0.26531	0.80879	0.0443942	0	0.65978	0.355508	0.724321	1	215825792	216658126
CD	BMD	-0.258885	-1	0.34025	0.0670215	0	1	0.357155	0.724321	4	102544804	104384534
CD	BMD	-0.19915	-0.72147	0.25273	0.0396608	0	0.54013	0.355808	0.724321	6	31106494	31250556
CD	BMD	0.245361	-0.31925	1	0.0602018	0	1	0.355749	0.724321	8	58675118	59555977
CD	BMD	-0.212388	-0.76066	0.2638	0.0451086	0	0.57977	0.355182	0.724321	11	98145571	98929380
CD	BMD	-0.312048	-1	0.454	0.0973742	0	1	0.35766	0.724748	5	18791411	20397013
CD	BMD	0.275039	-0.36139	1	0.0756463	0	1	0.358293	0.725384	2	212520454	213194362
CD	BMD	-0.227174	-0.86038	0.29477	0.0516082	0	0.7485	0.358564	0.725384	9	90890980	91643255
CD	BMD	0.302198	-0.43964	1	0.0913239	0	1	0.358948	0.725565	22	35368342	36135968
CD	BMD	0.228304	-0.30623	0.87966	0.0521225	0	0.78745	0.359489	0.726062	8	21650454	22895018
CD	BMD	-0.208222	-0.77511	0.26158	0.0433563	0	0.60292	0.36336	0.728194	8	114781575	115334858
CD	BMD	-0.242709	-0.98586	0.31803	0.0589077	0	0.98091	0.363801	0.728194	21	28616540	29449870
CD	BMD	0.269245	-0.36771	1	0.0724928	0	1	0.365043	0.728901	21	21632917	22201890
CD	BMD	-0.239016	-0.93663	0.31686	0.0571288	0	0.88232	0.36582	0.728913	6	98173004	99678876
CD	BMD	0.231304	-0.31611	0.93049	0.0535016	0	0.87406	0.36908	0.73048	1	238094456	238704857
CD	BMD	-0.282772	-1	0.40556	0.0799599	0	1	0.369883	0.73048	6	73170169	74401506
CD	BMD	-0.289076	-1	0.40146	0.0835649	0	1	0.370585	0.73048	7	154407488	155280610
CD	BMD	0.181379	-0.23728	0.77283	0.0328982	0	0.61805	0.368096	0.73048	10	5396243	6234718
CD	BMD	-0.289911	-1	0.42572	0.0840482	0	1	0.36795	0.73048	12	30358378	31067298
CD	BMD	-0.144003	-0.49446	0.17397	0.020737	0	0.24582	0.368535	0.73048	14	23985937	24906056
CD	BMD	0.309325	-0.44241	1	0.0956821	0	1	0.369244	0.73048	15	46884072	47693316
CD	BMD	0.260354	-0.367	1	0.0677844	0	1	0.370483	0.73048	18	848351	1940211
CD	BMD	0.197831	-0.25031	0.725	0.0391373	0	0.52854	0.370514	0.73048	22	22404423	23143364
CD	BMD	0.322047	-0.48411	1	0.103714	0	1	0.37336	0.734185	4	76497359	78045637
CD	BMD	-0.255324	-1	0.36234	0.0651904	0	1	0.376536	0.736557	6	34979271	36346353
CD	BMD	-0.300385	-1	0.44977	0.090231	0	1	0.375945	0.736557	6	54452768	55469137
CD	BMD	-0.255941	-1	0.36231	0.0655057	0	1	0.377687	0.736557	10	89971629	91021321
CD	BMD	-0.245413	-1	0.35608	0.0602273	0	1	0.37537	0.736557	15	70767984	72058129
CD	BMD	-0.186127	-0.6781	0.25213	0.0346433	0	0.46333	0.377278	0.736557	16	60169	1049079
CD	BMD	-0.1161	-0.3923	0.14044	0.0134793	0	0.15422	0.375787	0.736557	18	12735559	13641479
CD	BMD	-0.313022	-1	0.4854	0.0979825	0	1	0.380296	0.737051	1	114664388	116207297
CD	BMD	0.261075	-0.38237	1	0.0681603	0	1	0.381452	0.738294	5	134556571	135344943
CD	BMD	-0.167224	-0.58903	0.21489	0.0279638	0	0.3488	0.381793	0.738373	1	76097248	76977915
CD	BMD	0.314839	-0.50809	1	0.0991238	0	1	0.385016	0.740564	2	35609258	36120743
CD	BMD	0.161134	-0.21003	0.56345	0.0259641	0	0.31763	0.385033	0.740564	7	98173565	99465540
CD	BMD	-0.343212	-1	0.58272	0.117795	0	1	0.383529	0.740564	8	55275355	56346878
CD	BMD	-0.266023	-1	0.39891	0.0707681	0	1	0.384017	0.740564	9	36749274	37687112
CD	BMD	0.17561	-0.24582	0.63966	0.0308389	0	0.41808	0.389158	0.746316	17	65582328	66757556
CD	BMD	-0.253472	-1	0.37666	0.0642478	0	1	0.395018	0.752124	8	75011700	76295483
CD	BMD	-0.234754	-0.98864	0.36538	0.0551094	0	0.99758	0.395346	0.752166	2	203639687	205038119
CD	BMD	-0.247101	-1	0.39079	0.061059	0	1	0.397569	0.753197	9	140097760	141146682
CD	BMD	-0.198606	-0.78526	0.29629	0.0394445	0	0.62195	0.397891	0.753197	11	6180841	7191230
CD	BMD	-0.326058	-1	0.53416	0.106314	0	1	0.399128	0.754113	20	53120335	53879803
CD	BMD	0.230406	-0.3586	0.988	0.0530871	0	0.99572	0.401732	0.75667	2	77372831	78080057
CD	BMD	-0.199289	-0.832	0.30226	0.0397162	0	0.70545	0.402152	0.75667	12	12721875	13559527
CD	BMD	-0.282603	-1	0.51755	0.0798647	0	1	0.409891	0.759368	2	6306607	7108208
CD	BMD	-0.184065	-0.7083	0.27397	0.03388	0	0.50564	0.409139	0.759368	2	40087419	40786176
CD	BMD	0.195219	-0.30061	0.84972	0.0381105	0	0.73481	0.406735	0.759368	2	164702313	165917788
CD	BMD	0.241807	-0.39581	1	0.0584705	0	1	0.407497	0.759368	11	101881253	102671665
CD	BMD	0.264288	-0.43117	1	0.0698482	0	1	0.408696	0.759368	16	61092845	62607090
CD	BMD	0.209911	-0.30723	0.87037	0.0440625	0	0.76527	0.406067	0.759368	17	36116885	37361178
CD	BMD	-0.244811	-1	0.40746	0.0599322	0	1	0.410002	0.759368	19	31763009	33028099
CD	BMD	-0.211308	-0.89435	0.33352	0.044651	0	0.81561	0.411576	0.761261	16	10351809	11022542
CD	BMD	-0.17429	-0.67292	0.26536	0.030377	0	0.45498	0.412261	0.761771	10	19965625	20616432
CD	BMD	0.277756	-0.46944	1	0.0771486	0	1	0.412471	0.761771	11	96150135	97091671
CD	BMD	0.149815	-0.22049	0.55884	0.0224446	0	0.3139	0.415203	0.765667	5	141253831	142532956
CD	BMD	-0.226974	-1	0.38705	0.0515172	0	1	0.418431	0.768738	1	41093876	41977966
CD	BMD	-0.250819	-1	0.45023	0.0629102	0	1	0.418808	0.768856	4	63337955	64117431
CD	BMD	0.327963	-0.60184	1	0.10756	0	1	0.420187	0.770181	6	168707339	169667886
CD	BMD	-0.223002	-1	0.38093	0.0497298	0	1	0.421834	0.770538	2	67979829	68877774
CD	BMD	0.266672	-0.47022	1	0.071114	0	1	0.42223	0.770538	18	14439252	15220934
CD	BMD	-0.180081	-0.71215	0.27912	0.0324292	0	0.51587	0.422729	0.770877	1	119408889	120345066
CD	BMD	0.223003	-0.38642	1	0.0497302	0	1	0.424071	0.771608	3	196383153	197147990
CD	BMD	-0.164499	-0.65094	0.25329	0.0270599	0	0.42445	0.432288	0.779802	11	1857846	2477449
CD	BMD	0.222886	-0.3934	1	0.0496781	0	1	0.432199	0.779802	11	109891838	111117780
CD	BMD	0.163842	-0.28187	0.67387	0.0268443	0	0.46205	0.43428	0.779802	13	34722392	35744568
CD	BMD	-0.238524	-1	0.44756	0.0568939	0	1	0.435053	0.78062	11	24091273	24892439
CD	BMD	-0.170784	-0.67987	0.29356	0.0291673	0	0.46843	0.442	0.787933	10	99367801	100337830
CD	BMD	-0.206116	-0.95572	0.36457	0.0424839	0	0.93143	0.44227	0.787933	10	114255955	115588903
CD	BMD	0.304608	-0.6535	1	0.0927861	0	1	0.444419	0.789209	3	197147991	197962380
CD	BMD	-0.19513	-0.91041	0.36824	0.0380756	0	0.86836	0.448788	0.790844	4	109122459	109978982
CD	BMD	-0.242485	-1	0.49961	0.0587992	0	1	0.453532	0.791749	2	64696090	65938002
CD	BMD	-0.255391	-1	0.51705	0.0652244	0	1	0.454153	0.791749	2	130485399	131760638
CD	BMD	-0.20014	-0.95924	0.38866	0.0400559	0	0.95525	0.453507	0.791749	10	6234719	6897037
CD	BMD	0.191233	-0.36113	0.85235	0.03657	0	0.74547	0.453395	0.791749	10	81763231	82378048
CD	BMD	0.254546	-0.53627	1	0.0647935	0	1	0.452134	0.791749	10	91021322	91960435
CD	BMD	-0.139829	-0.54572	0.24289	0.0195522	0	0.30037	0.454072	0.791749	20	45673604	46486132
CD	BMD	-0.197916	-0.92521	0.37125	0.0391709	0	0.8926	0.457318	0.794493	14	69794543	71140426
CD	BMD	-0.213346	-1	0.39881	0.0455166	0	1	0.458459	0.795913	2	91860962	97339301
CD	BMD	0.244983	-0.49763	1	0.0600165	0	1	0.460236	0.79781	7	23106681	24151099
CD	BMD	-0.15195	-0.63183	0.27031	0.0230887	0	0.41057	0.460809	0.79781	20	6128359	7231796
CD	BMD	-0.256684	-1	0.5366	0.0658865	0	1	0.46222	0.798207	3	190591294	191229357
CD	BMD	-0.153936	-0.64896	0.27787	0.0236964	0	0.42636	0.462967	0.798469	1	218563961	220073132
CD	BMD	0.169839	-0.32629	0.74774	0.0288452	0	0.57528	0.464325	0.798469	19	43960959	45040932
CD	BMD	-0.190829	-0.90997	0.39161	0.0364156	0	0.87126	0.464346	0.798469	20	56172844	56951773
CD	BMD	0.176311	-0.35211	0.76569	0.0310855	0	0.60085	0.468627	0.800667	4	117313637	118395262
CD	BMD	0.0988137	-0.18833	0.41551	0.00976415	0	0.17644	0.468683	0.800667	5	40290852	41279590
CD	BMD	-0.183025	-0.84689	0.37188	0.033498	0	0.74242	0.469921	0.801921	1	61377616	62778733
CD	BMD	0.181703	-0.35874	0.81955	0.0330161	0	0.69059	0.47169	0.803572	1	163854568	164726579
CD	BMD	-0.181575	-0.84964	0.37282	0.0329696	0	0.72967	0.473554	0.804519	17	44865833	45883901
CD	BMD	0.228493	-0.46687	1	0.0522092	0	1	0.47433	0.805281	11	11081300	11632650
CD	BMD	-0.150404	-0.64254	0.2962	0.0226215	0	0.42011	0.476233	0.807397	16	75525960	76635467
CD	BMD	0.144465	-0.27659	0.61303	0.0208702	0	0.38008	0.483843	0.808671	2	29627933	30575619
CD	BMD	-0.141798	-0.61009	0.28501	0.0201066	0	0.37534	0.485059	0.808671	10	87287936	88443652
CD	BMD	-0.088572	-0.3454	0.17027	0.007845	0	0.12014	0.479859	0.808671	11	68000950	68887344
CD	BMD	-0.185745	-1	0.40451	0.0345012	0	1	0.480333	0.808671	11	124403478	125266684
CD	BMD	0.18492	-0.39788	0.86912	0.0341954	0	0.78973	0.485721	0.808671	12	25990814	26958056
CD	BMD	0.163516	-0.31024	0.71941	0.0267376	0	0.52684	0.477821	0.808671	13	75882385	76671493
CD	BMD	0.246448	-0.57355	1	0.0607367	0	1	0.485302	0.808671	17	77412787	78438332
CD	BMD	-0.171365	-0.79554	0.35674	0.0293661	0	0.68028	0.483671	0.808671	19	64705	762046
CD	BMD	0.185139	-0.39638	0.89697	0.0342766	0	0.84383	0.487185	0.810328	8	9835864	10478851
CD	BMD	-0.154928	-0.68238	0.31205	0.0240027	0	0.48172	0.487611	0.810489	7	144324465	145415775
CD	BMD	0.166183	-0.32892	0.75142	0.0276169	0	0.56935	0.488796	0.811365	5	152878628	153734494
CD	BMD	-0.267154	-1	0.65074	0.0713714	0	1	0.490359	0.813407	17	33614190	34474611
CD	BMD	0.206366	-0.45596	1	0.042587	0	1	0.493416	0.813471	17	8554764	9619356
CD	BMD	-0.206933	-1	0.46169	0.0428211	0	1	0.494177	0.813705	9	653662	1103598
CD	BMD	-0.134154	-0.57282	0.27294	0.0179973	0	0.33227	0.497866	0.814168	2	110097869	112644828
CD	BMD	-0.131579	-0.55051	0.27258	0.017313	0	0.30525	0.497076	0.814168	3	64662374	65326751
CD	BMD	-0.202131	-1	0.47137	0.0408571	0	1	0.498099	0.814168	19	5478685	6455428
CD	BMD	-0.235014	-1	0.59043	0.0552317	0	1	0.50431	0.817953	5	97316602	98567769
CD	BMD	-0.183414	-0.91189	0.41943	0.0336406	0	0.88576	0.504272	0.817953	17	45883902	47516224
CD	BMD	0.231175	-0.55989	1	0.0534417	0	1	0.504737	0.817953	19	50451926	51259178
CD	BMD	-0.153478	-0.71824	0.32725	0.0235556	0	0.52159	0.509344	0.822709	8	101448440	102548680
CD	BMD	0.250832	-0.64625	1	0.0629167	0	1	0.510441	0.8234	19	23468993	24567341
CD	BMD	-0.21121	-1	0.54802	0.0446097	0	1	0.514156	0.825829	5	2960069	3677595
CD	BMD	0.184382	-0.4399	1	0.0339968	0	1	0.513033	0.825829	9	19463293	20483880
CD	BMD	-0.168635	-0.80466	0.38526	0.0284378	0	0.67135	0.512939	0.825829	17	49909299	51110385
CD	BMD	-0.20522	-1	0.49535	0.0421153	0	1	0.516367	0.826608	5	124109486	125131720
CD	BMD	0.131039	-0.30575	0.6161	0.0171712	0	0.38834	0.522138	0.827263	1	217352166	218563960
CD	BMD	0.146939	-0.32517	0.70765	0.021591	0	0.50963	0.517992	0.827263	6	51826424	52598879
CD	BMD	-0.182897	-0.9536	0.45248	0.0334515	0	0.96683	0.520518	0.827263	7	31730555	32460228
CD	BMD	-0.188248	-1	0.46911	0.0354375	0	1	0.52187	0.827263	8	108647464	109920827
CD	BMD	-0.157745	-0.75919	0.37539	0.0248835	0	0.60586	0.523439	0.82861	1	2983520	3582047
CD	BMD	0.140984	-0.32742	0.70819	0.0198764	0	0.52708	0.525544	0.829396	6	20418021	21295864
CD	BMD	0.235863	-0.63732	1	0.0556312	0	1	0.525075	0.829396	6	99678877	100878645
CD	BMD	-0.098834	-0.44818	0.22305	0.00976817	0	0.20381	0.526837	0.829747	9	4596615	5437591
CD	BMD	-0.19477	-1	0.48736	0.0379354	0	1	0.526956	0.829747	9	96670172	97418633
CD	BMD	-0.152083	-0.7386	0.38196	0.0231291	0	0.55974	0.530156	0.83175	6	159604053	160583918
CD	BMD	0.111813	-0.25604	0.49293	0.0125021	0	0.2477	0.530032	0.83175	14	75699502	76694201
CD	BMD	-0.14801	-0.78495	0.36326	0.0219069	0	0.64176	0.530792	0.831909	4	30455556	31395092
CD	BMD	-0.225367	-1	0.61531	0.0507904	0	1	0.532029	0.832564	13	90518148	91764204
CD	BMD	-0.122726	-0.5979	0.28793	0.0150616	0	0.36984	0.533437	0.833178	2	24669225	25895394
CD	BMD	0.150174	-0.37971	0.78386	0.0225522	0	0.64107	0.53425	0.833918	2	170865766	171566482
CD	BMD	-0.219227	-1	0.61012	0.0480605	0	1	0.537379	0.836679	1	5362405	6136814
CD	BMD	-0.183807	-1	0.50691	0.0337849	0	1	0.540367	0.839736	8	120216588	121554390
CD	BMD	0.219462	-0.63737	1	0.0481638	0	1	0.542282	0.841649	19	55714086	56411086
CD	BMD	0.162284	-0.42658	0.91817	0.0263362	0	0.93568	0.544473	0.842392	7	55161395	56303513
CD	BMD	0.193355	-0.56198	1	0.0373863	0	1	0.545261	0.842552	14	103617473	104439106
CD	BMD	0.201145	-0.58612	1	0.0404595	0	1	0.550458	0.845686	10	28734423	29393749
CD	BMD	-0.148034	-0.82584	0.40103	0.0219141	0	0.74959	0.549706	0.845686	12	63055937	63764111
CD	BMD	-0.160252	-0.88591	0.47387	0.0256808	0	0.8529	0.557765	0.846084	1	158900370	159882515
CD	BMD	0.232228	-0.76857	1	0.0539299	0	1	0.556806	0.846084	1	237409459	238094455
CD	BMD	-0.130245	-0.64972	0.34676	0.0169637	0	0.44039	0.558235	0.846084	2	171566483	172501315
CD	BMD	-0.17936	-1	0.5327	0.0321698	0	1	0.560764	0.847351	1	56799637	57529670
CD	BMD	0.107398	-0.28225	0.5189	0.0115342	0	0.28121	0.561112	0.847351	1	62778734	64344226
CD	BMD	0.181432	-0.52272	1	0.0329176	0	1	0.560998	0.847351	18	67195981	68051035
CD	BMD	0.143652	-0.39753	0.77892	0.020636	0	0.63697	0.563777	0.848793	3	69784970	71223281
CD	BMD	-0.15547	-0.92043	0.46259	0.0241709	0	0.93458	0.566078	0.849635	4	55681702	57103100
CD	BMD	0.168103	-0.47815	0.98985	0.0282586	0	1	0.567135	0.850102	9	15839404	16658377
CD	BMD	0.171089	-0.50597	0.98196	0.0292716	0	1	0.567722	0.850102	12	32368906	33076722
CD	BMD	0.135045	-0.37815	0.74005	0.0182373	0	0.57156	0.569453	0.850107	4	38984839	39820061
CD	BMD	0.133617	-0.37861	0.70624	0.0178536	0	0.53403	0.569244	0.850107	6	31250557	31320268
CD	BMD	0.11251	-0.30393	0.55252	0.0126585	0	0.31169	0.569826	0.850107	20	38427595	40272390
CD	BMD	0.165301	-0.49411	1	0.0273245	0	1	0.572695	0.852802	11	11632651	12470449
CD	BMD	0.161854	-0.47458	0.9566	0.0261967	0	0.96204	0.574591	0.853044	2	239634351	240325600
CD	BMD	0.119439	-0.33907	0.61879	0.0142657	0	0.4018	0.581387	0.857956	8	129291119	130383563
CD	BMD	-0.18425	-1	0.60279	0.0339482	0	1	0.584365	0.860286	3	100552523	101906989
CD	BMD	-0.145007	-0.8236	0.44819	0.0210269	0	0.73546	0.58591	0.861104	11	87676871	88359287
CD	BMD	-0.159722	-1	0.49634	0.025511	0	1	0.58731	0.861104	14	90662837	92101228
CD	BMD	0.199345	-0.6709	1	0.0397383	0	1	0.586489	0.861104	15	36583328	37962915
CD	BMD	0.11585	-0.32423	0.59192	0.0134213	0	0.36627	0.589436	0.862525	1	16732169	17557746
CD	BMD	0.143356	-0.44658	0.84333	0.0205509	0	0.75439	0.598321	0.868485	1	149716038	151146407
CD	BMD	-0.111677	-0.57355	0.3446	0.0124717	0	0.34097	0.601536	0.868485	1	232954943	233639473
CD	BMD	0.210675	-0.76919	1	0.0443838	0	1	0.600315	0.868485	2	199654970	201324132
CD	BMD	-0.178249	-1	0.62149	0.0317727	0	1	0.600302	0.868485	4	4266179	5051834
CD	BMD	0.244035	-1	1	0.0595528	0	1	0.597911	0.868485	6	70363349	71610787
CD	BMD	0.0723583	-0.20924	0.3581	0.00523572	0	0.13253	0.599	0.868485	7	121042051	121946052
CD	BMD	0.14187	-0.45361	0.82814	0.020127	0	0.72503	0.601031	0.868485	9	111368108	112076381
CD	BMD	0.198704	-0.72095	1	0.0394834	0	1	0.601611	0.868485	11	4946052	5533057
CD	BMD	0.143749	-0.49473	0.89354	0.0206638	0	0.85709	0.608921	0.87199	5	16592320	17803477
CD	BMD	-0.146001	-0.9654	0.51624	0.0213164	0	1	0.608975	0.87199	11	121208187	122589224
CD	BMD	-0.123894	-0.69769	0.40532	0.0153497	0	0.51171	0.60868	0.87199	18	77148138	78017072
CD	BMD	-0.140638	-0.8831	0.48363	0.019779	0	0.86712	0.610247	0.872288	3	32378806	33020868
CD	BMD	-0.126464	-0.74155	0.40446	0.0159931	0	0.58877	0.611175	0.872481	3	195710291	196383152
CD	BMD	0.159879	-0.58224	1	0.0255614	0	1	0.611446	0.872481	7	148622914	149842999
CD	BMD	0.0870124	-0.26908	0.45655	0.00757115	0	0.2179	0.613567	0.872908	1	163141863	163854567
CD	BMD	0.136733	-0.47048	0.89644	0.018696	0	0.8971	0.614023	0.872908	7	35354136	36507690
CD	BMD	-0.167581	-1	0.64147	0.0280833	0	1	0.623047	0.876748	4	144401043	146174871
CD	BMD	0.126323	-0.43293	0.77845	0.0159574	0	0.63275	0.622454	0.876748	5	108641785	109606905
CD	BMD	-0.162054	-1	0.64829	0.0262614	0	1	0.623698	0.876748	16	68435729	69549149
CD	BMD	-0.138791	-0.94349	0.53902	0.0192629	0	1	0.629249	0.879189	9	117989018	119001227
CD	BMD	-0.163038	-1	0.68207	0.0265815	0	1	0.629984	0.879546	17	52	815653
CD	BMD	-0.113555	-0.74883	0.40588	0.0128948	0	0.61977	0.631512	0.880983	2	165917789	167488576
CD	BMD	0.0821085	-0.26999	0.45836	0.00674181	0	0.21943	0.631729	0.880983	5	87943483	89584466
CD	BMD	-0.190379	-1	0.8615	0.0362441	0	1	0.635862	0.88424	7	87836642	89330087
CD	BMD	0.151709	-0.59797	1	0.0230156	0	1	0.636996	0.884976	5	75239303	75959515
CD	BMD	-0.136944	-0.9127	0.53536	0.0187537	0	0.92286	0.63785	0.884976	5	160519050	161478177
CD	BMD	0.184512	-0.77532	1	0.0340447	0	1	0.638003	0.884976	11	37119025	37953086
CD	BMD	0.112328	-0.42077	0.70654	0.0126176	0	0.54567	0.63855	0.884976	13	50419897	51554236
CD	BMD	0.134283	-0.52464	0.92087	0.018032	0	0.98032	0.639537	0.885347	8	20812108	21650453
CD	BMD	-0.185446	-1	0.8102	0.0343904	0	1	0.640495	0.885676	8	113650854	114781574
CD	BMD	-0.164264	-1	0.68381	0.0269828	0	1	0.642186	0.886372	2	1376546	1875060
CD	BMD	-0.150838	-1	0.64438	0.0227522	0	1	0.641484	0.886372	5	2106886	2960068
CD	BMD	0.1023	-0.41804	0.67748	0.0104653	0	0.53687	0.642302	0.886372	5	95117260	96467377
CD	BMD	-0.0661738	-0.36836	0.22492	0.00437897	0	0.14024	0.64255	0.886372	5	130573818	132554690
CD	BMD	0.0916515	-0.31487	0.52302	0.00840001	0	0.28367	0.646658	0.889096	1	116207298	117046311
CD	BMD	0.161797	-0.68998	1	0.0261783	0	1	0.647305	0.889096	13	53336572	54684856
CD	BMD	0.112315	-0.43209	0.71652	0.0126147	0	0.54355	0.648417	0.88986	3	175671425	176931163
CD	BMD	-0.127599	-0.90403	0.51661	0.0162816	0	0.95229	0.650702	0.891273	1	233639474	234365796
CD	BMD	-0.137039	-1	0.57721	0.0187798	0	1	0.654492	0.892197	2	163607636	164702312
CD	BMD	0.137911	-0.5855	1	0.0190194	0	1	0.654033	0.892197	5	598321	1206609
CD	BMD	-0.142079	-1	0.60479	0.0201865	0	1	0.654967	0.892197	5	93814605	95117259
CD	BMD	-0.162787	-1	0.75779	0.0264995	0	1	0.653069	0.892197	11	71242835	72875068
CD	BMD	-0.0909368	-0.60231	0.36186	0.0082695	0	0.40457	0.653534	0.892197	12	48960266	50344346
CD	BMD	-0.126741	-0.87102	0.54132	0.0160633	0	0.84302	0.657105	0.892506	2	97339302	98989360
CD	BMD	0.176958	-0.89902	1	0.0313142	0	1	0.661344	0.892506	5	154599751	155459556
CD	BMD	0.114502	-0.45922	0.76692	0.0131108	0	0.65035	0.658146	0.892506	6	4657087	5378213
CD	BMD	0.155458	-0.7153	1	0.0241673	0	1	0.661927	0.892506	10	67769823	68623274
CD	BMD	0.117196	-0.48616	0.79426	0.0137349	0	0.68273	0.659308	0.892506	11	66782662	68000949
CD	BMD	-0.103165	-0.64098	0.40367	0.010643	0	0.43015	0.65744	0.892506	15	34410073	35118927
CD	BMD	-0.164683	-1	0.82857	0.0271206	0	1	0.661092	0.892506	19	40171414	41004105
CD	BMD	-0.155869	-1	0.75216	0.0242952	0	1	0.669895	0.896595	3	133718494	135288394
CD	BMD	0.104526	-0.43397	0.71021	0.0109257	0	0.54688	0.67052	0.896944	6	117674077	118529071
CD	BMD	-0.0830392	-0.50445	0.33248	0.00689551	0	0.27462	0.672907	0.897696	2	174118390	174927563
CD	BMD	0.124277	-0.54509	0.9381	0.0154449	0	0.99908	0.672901	0.897696	2	218396259	219678783
CD	BMD	-0.0866247	-0.53693	0.3293	0.00750384	0	0.29816	0.671686	0.897696	4	89244555	90236971
CD	BMD	-0.081591	-0.49764	0.31447	0.00665709	0	0.25931	0.67214	0.897696	14	68976913	69794542
CD	BMD	0.13827	-0.67527	1	0.0191186	0	1	0.674891	0.899427	2	187498048	188895310
CD	BMD	-0.125466	-0.9149	0.56515	0.0157417	0	0.94832	0.674936	0.899427	9	114443476	115390112
CD	BMD	-0.139736	-1	0.65547	0.019526	0	1	0.678835	0.902043	1	82123369	83461215
CD	BMD	0.153513	-0.79948	1	0.0235663	0	1	0.679089	0.902043	1	228045555	229075156
CD	BMD	-0.140975	-1	0.72425	0.0198739	0	1	0.678284	0.902043	3	60197	795746
CD	BMD	0.128993	-0.6124	1	0.0166391	0	1	0.678579	0.902043	12	127545378	128372588
CD	BMD	0.0991917	-0.4277	0.66355	0.009839	0	0.47273	0.680245	0.90259	2	86867033	88547312
CD	BMD	-0.114935	-0.87942	0.52615	0.0132102	0	0.88832	0.681465	0.903408	8	25859278	26679135
CD	BMD	-0.111776	-0.80636	0.50624	0.0124938	0	0.75552	0.683925	0.905689	1	91870060	92904465
CD	BMD	-0.116772	-0.88657	0.55489	0.0136358	0	0.88754	0.684053	0.905689	15	74458114	76401952
CD	BMD	0.0862607	-0.38562	0.58806	0.00744091	0	0.3774	0.691348	0.910097	6	26396201	27261035
CD	BMD	0.130939	-0.66855	1	0.0171451	0	1	0.691452	0.910097	19	41733464	43317282
CD	BMD	0.0605408	-0.2556	0.38066	0.00366519	0	0.15409	0.692532	0.910744	2	202504863	203639686
CD	BMD	-0.104863	-0.77704	0.49287	0.0109962	0	0.67887	0.693753	0.911663	4	156520289	157597309
CD	BMD	-0.0984474	-0.72545	0.4718	0.00969188	0	0.58154	0.698841	0.913401	2	113930669	115203835
CD	BMD	0.0945015	-0.44689	0.68423	0.00893053	0	0.52199	0.699457	0.913401	4	183603893	184338584
CD	BMD	-0.0917191	-0.64786	0.4139	0.0084124	0	0.45309	0.700685	0.913937	4	37880861	38984838
CD	BMD	0.116366	-0.60301	1	0.013541	0	1	0.701903	0.91504	12	132012317	132957945
CD	BMD	-0.114809	-0.96079	0.59974	0.0131811	0	1	0.706855	0.918714	2	121073753	122026817
CD	BMD	-0.11513	-0.9865	0.63706	0.0132548	0	1	0.708562	0.918714	9	23091194	23859374
CD	BMD	0.076887	-0.37767	0.59543	0.00591161	0	0.39656	0.713448	0.919148	8	6663428	8064600
CD	BMD	0.143304	-0.84131	1	0.0205361	0	1	0.714021	0.919148	12	93487548	94385884
CD	BMD	-0.0655695	-0.43227	0.3032	0.00429936	0	0.19361	0.714843	0.91928	3	195196790	195710290
CD	BMD	-0.10271	-0.83064	0.5613	0.0105494	0	0.786	0.719213	0.920054	3	77507833	79023360
CD	BMD	-0.138306	-1	0.90644	0.0191285	0	1	0.720778	0.921098	9	2441121	3079045
CD	BMD	0.0765822	-0.391	0.56763	0.00586483	0	0.34568	0.724871	0.922972	1	65894185	66778015
CD	BMD	-0.0866778	-0.76563	0.46321	0.00751304	0	0.68993	0.724543	0.922972	6	89974268	91097024
CD	BMD	0.0705489	-0.36179	0.52159	0.00497715	0	0.29241	0.729082	0.923726	2	132598286	133352950
CD	BMD	0.141329	-0.97029	1	0.0199739	0	1	0.730609	0.923726	4	189153280	189899573
CD	BMD	-0.0717565	-0.62161	0.40077	0.005149	0	0.43425	0.729502	0.923726	6	32897999	33194975
CD	BMD	0.0772975	-0.4097	0.59331	0.00597491	0	0.4057	0.732222	0.923726	10	30000224	30919469
CD	BMD	-0.0725882	-0.53281	0.36435	0.00526905	0	0.29903	0.726924	0.923726	12	20074931	20866285
CD	BMD	-0.109182	-0.99753	0.66769	0.0119208	0	1	0.731634	0.923726	17	74908267	75619256
CD	BMD	0.113	-0.73631	1	0.012769	0	1	0.735115	0.924059	13	47433529	48137479
CD	BMD	-0.0945459	-0.81442	0.55932	0.00893893	0	0.79658	0.733772	0.924059	19	13968320	14891100
CD	BMD	0.10246	-0.66416	0.91931	0.010498	0	0.99545	0.734142	0.924059	19	28555846	29389090
CD	BMD	-0.0987125	-0.8704	0.599	0.00974416	0	0.89386	0.734532	0.924059	21	37303549	38046449
CD	BMD	-0.129304	-1	0.87529	0.0167194	0	1	0.73704	0.924777	22	46351049	47299625
CD	BMD	-0.0818175	-0.67003	0.46945	0.0066941	0	0.50299	0.739236	0.925368	16	54866096	55907389
CD	BMD	-0.0477705	-0.39811	0.28834	0.00228203	0	0.19176	0.743005	0.925387	1	66778016	67761890
CD	BMD	0.057696	-0.30209	0.4196	0.00332883	0	0.19016	0.741136	0.925387	4	1529268	2468935
CD	BMD	0.0969621	-0.58659	0.88541	0.00940165	0	0.9624	0.741713	0.925387	9	9920259	10675474
CD	BMD	0.0758062	-0.41409	0.60616	0.00574658	0	0.40527	0.74365	0.925387	19	57143510	57959952
CD	BMD	0.0626508	-0.32485	0.48836	0.00392513	0	0.25768	0.74636	0.926828	11	17583949	18740267
CD	BMD	0.112603	-0.75756	1	0.0126795	0	1	0.747275	0.927496	18	57635822	58527236
CD	BMD	-0.0861201	-0.7493	0.53568	0.00741667	0	0.63781	0.748273	0.927798	10	20616433	21477692
CD	BMD	-0.0587076	-0.45868	0.32761	0.00344659	0	0.23224	0.750937	0.930164	17	34474612	36116884
CD	BMD	-0.0863442	-0.78384	0.54396	0.00745531	0	0.71086	0.753176	0.93153	14	25585042	26395690
CD	BMD	-0.112325	-1	0.82615	0.0126169	0	1	0.754552	0.9327	6	129850179	130550137
CD	BMD	-0.0560551	-0.43901	0.3325	0.00314217	0	0.2143	0.757854	0.934285	4	165824651	166702855
CD	BMD	-0.0994567	-1	0.67491	0.00989164	0	1	0.757672	0.934285	7	21390645	22165060
CD	BMD	-0.0912473	-0.87478	0.61605	0.00832607	0	0.95181	0.757418	0.934285	16	8341013	9104469
CD	BMD	0.0513862	-0.29146	0.4057	0.00264054	0	0.17731	0.759423	0.934558	10	112164982	113117615
CD	BMD	0.104132	-0.78518	1	0.0108434	0	1	0.759976	0.93477	4	7726035	8309826
CD	BMD	-0.082074	-0.78768	0.5599	0.00673614	0	0.78477	0.760933	0.934973	18	11872227	12735558
CD	BMD	-0.0782944	-0.83185	0.55057	0.00613001	0	0.81431	0.767434	0.934973	19	33028100	33785835
CD	BMD	-0.0794457	-0.76011	0.54999	0.00631163	0	0.68838	0.767165	0.934973	19	43317283	43960958
CD	BMD	-0.0865919	-0.8413	0.59389	0.00749816	0	0.84955	0.764911	0.934973	20	2668109	3736551
CD	BMD	0.110892	-0.86616	1	0.0122971	0	1	0.770084	0.935142	2	34239777	34890558
CD	BMD	0.0551539	-0.34758	0.47293	0.00304195	0	0.24353	0.77369	0.93776	14	67891840	68976912
CD	BMD	-0.049871	-0.40825	0.30945	0.00248712	0	0.17962	0.774224	0.93776	15	67396521	69089815
CD	BMD	-0.0631018	-0.5586	0.41313	0.00398184	0	0.35362	0.776098	0.938295	6	55469138	56200985
CD	BMD	0.0762662	-0.50994	0.74721	0.00581654	0	0.64096	0.776619	0.938351	6	85038135	85837203
CD	BMD	-0.117019	-1	0.99771	0.0136935	0	1	0.777206	0.938363	9	130902728	132193798
CD	BMD	-0.0973741	-1	0.80179	0.00948171	0	1	0.779381	0.939381	18	66407961	67195980
CD	BMD	0.0993537	-0.90751	1	0.00987116	0	1	0.791206	0.93956	1	47257262	48105233
CD	BMD	0.0771338	-0.56761	0.79512	0.00594963	0	0.73597	0.781517	0.93956	1	109271450	110224230
CD	BMD	0.0724371	-0.51975	0.77146	0.00524714	0	0.72338	0.781641	0.93956	1	216658127	217352165
CD	BMD	0.0693022	-0.48065	0.65522	0.00480279	0	0.49719	0.780844	0.93956	2	142494981	143259780
CD	BMD	0.0802763	-0.66748	0.90316	0.00644428	0	1	0.7931	0.93956	3	191229358	192049688
CD	BMD	-0.0620973	-0.58106	0.4466	0.00385607	0	0.39991	0.782626	0.93956	5	55221399	55968966
CD	BMD	0.0619173	-0.44579	0.59622	0.00383375	0	0.4061	0.789847	0.93956	6	127545460	128763380
CD	BMD	-0.0803337	-0.96055	0.69919	0.00645351	0	1	0.797862	0.93956	7	81533567	82759283
CD	BMD	0.0654664	-0.45305	0.61403	0.00428585	0	0.42972	0.781516	0.93956	7	111795300	113339386
CD	BMD	0.0673553	-0.4729	0.67136	0.00453673	0	0.53845	0.782663	0.93956	8	8589771	9167795
CD	BMD	-0.0672695	-0.68467	0.53474	0.00452519	0	0.58209	0.796243	0.93956	11	36331190	37119024
CD	BMD	-0.113353	-1	1	0.0128488	0	1	0.79205	0.93956	12	10946141	11742149
CD	BMD	0.0929627	-0.81256	1	0.00864207	0	1	0.791189	0.93956	12	129887419	130629840
CD	BMD	-0.080571	-0.87849	0.6703	0.00649168	0	1	0.791398	0.93956	14	87350276	88208595
CD	BMD	-0.0679457	-0.70494	0.50736	0.00461662	0	0.58289	0.790433	0.93956	14	98885323	99474533
CD	BMD	0.0678238	-0.53181	0.68091	0.00460007	0	0.56124	0.793052	0.93956	15	77897164	78514101
CD	BMD	0.101593	-0.93202	1	0.0103212	0	1	0.794702	0.93956	20	47203837	48212975
CD	BMD	-0.0889953	-1	0.8599	0.00792016	0	1	0.80742	0.943985	2	184148656	184866232
CD	BMD	0.0611483	-0.50139	0.65776	0.00373911	0	0.51867	0.806412	0.943985	3	139831268	141034637
CD	BMD	-0.102881	-1	1	0.0105844	0	1	0.809831	0.943985	9	137593528	138202112
CD	BMD	-0.0473557	-0.46027	0.35794	0.00224256	0	0.23361	0.806123	0.943985	17	38880482	40233545
CD	BMD	-0.0726154	-0.86877	0.64902	0.005273	0	0.96553	0.808991	0.943985	18	15220935	20009696
CD	BMD	-0.0844147	-1	0.80991	0.00712583	0	1	0.809103	0.943985	21	38046450	39252059
CD	BMD	0.0568567	-0.48548	0.67567	0.00323269	0	0.55392	0.810531	0.944084	6	31320269	31427209
CD	BMD	0.0693598	-0.61121	0.83836	0.00481078	0	0.84609	0.811761	0.94481	14	86653344	87350275
CD	BMD	-0.0578187	-0.64325	0.52594	0.003343	0	0.52367	0.816109	0.946474	6	23939307	24950379
CD	BMD	0.0684775	-0.63629	0.86939	0.00468916	0	0.98302	0.816123	0.946474	8	61324890	62330900
CD	BMD	-0.0877393	-1	0.90408	0.00769819	0	1	0.81643	0.946474	12	110111515	111592381
CD	BMD	0.0624681	-0.5622	0.74794	0.00390226	0	0.70461	0.817317	0.946523	17	2699136	3430440
CD	BMD	-0.0960272	-1	1	0.00922122	0	1	0.819457	0.947423	1	9475967	10753427
CD	BMD	0.0508465	-0.44094	0.56677	0.00258536	0	0.36792	0.820049	0.947423	9	80137025	81161597
CD	BMD	0.0581816	-0.50376	0.67191	0.0033851	0	0.53911	0.820923	0.947423	11	34672698	35500367
CD	BMD	0.0474564	-0.40919	0.51381	0.00225211	0	0.30712	0.821659	0.947423	13	99402295	100470868
CD	BMD	0.0587279	-0.5548	0.70914	0.00344897	0	0.61877	0.825009	0.948375	2	168437446	169224445
CD	BMD	-0.0508974	-0.59387	0.43626	0.00259055	0	0.40027	0.824968	0.948375	22	23143365	23950732
CD	BMD	0.0542398	-0.53883	0.72558	0.00294196	0	0.6411	0.827333	0.949723	2	41540440	42307418
CD	BMD	-0.0662995	-0.87248	0.67913	0.00439562	0	0.96501	0.82781	0.949723	11	112755447	113889019
CD	BMD	-0.061046	-0.78788	0.61808	0.00372661	0	0.78085	0.829964	0.949884	1	69438910	70992905
CD	BMD	-0.0498427	-0.60874	0.47085	0.00248429	0	0.44267	0.829685	0.949884	8	135313674	136220342
CD	BMD	0.0547254	-0.49983	0.66686	0.00299487	0	0.52796	0.830273	0.949884	12	26958057	27797262
CD	BMD	0.0572003	-0.54895	0.74078	0.00327187	0	0.68962	0.830569	0.949884	12	116197676	117091843
CD	BMD	-0.0497319	-0.57038	0.44988	0.00247326	0	0.37901	0.831771	0.949968	10	88443653	89971628
CD	BMD	-0.0558804	-0.72319	0.56405	0.00312262	0	0.64873	0.833185	0.951107	8	24863244	25859277
CD	BMD	0.0788602	-0.93988	1	0.00621894	0	1	0.835733	0.951367	5	52139774	52837225
CD	BMD	-0.0599493	-0.80123	0.63428	0.00359392	0	0.84555	0.83557	0.951367	17	73741322	74908266
CD	BMD	0.079882	-0.99972	1	0.00638113	0	1	0.835455	0.951367	20	49236419	50653620
CD	BMD	0.0474868	-0.45203	0.57031	0.00225499	0	0.38151	0.835607	0.951367	22	50347997	51244236
CD	BMD	-0.0542268	-0.73702	0.54199	0.00294055	0	0.65985	0.838894	0.953201	16	79662635	80559685
CD	BMD	0.0806755	-1	1	0.00650853	0	1	0.839621	0.953586	10	109579150	110358382
CD	BMD	0.0667406	-0.76448	0.9738	0.00445431	0	1	0.840187	0.953789	2	45850048	46499326
CD	BMD	-0.0406925	-0.47138	0.39154	0.00165588	0	0.26201	0.841086	0.954369	14	76694202	77425453
CD	BMD	-0.0730231	-1	0.93372	0.00533237	0	1	0.842226	0.954643	3	184524269	185709996
CD	BMD	-0.0555009	-0.83406	0.60568	0.00308035	0	0.90483	0.842409	0.954643	17	14508611	15308722
CD	BMD	0.0445194	-0.51152	0.62834	0.00198198	0	0.53869	0.850555	0.956077	6	32586785	32629239
CD	BMD	-0.0490166	-0.7066	0.5522	0.00240263	0	0.61816	0.850722	0.956077	6	92015280	92953798
CD	BMD	-0.0335446	-0.40567	0.33994	0.00112524	0	0.1958	0.851715	0.956077	7	75243900	76451928
CD	BMD	-0.0520547	-0.7576	0.58911	0.0027097	0	0.73498	0.848837	0.956077	11	32065772	32830422
CD	BMD	-0.0354925	-0.44073	0.37717	0.00125972	0	0.23839	0.854557	0.956077	19	13213187	13968319
CD	BMD	0.0591399	-0.7184	0.91103	0.00349753	0	1	0.850975	0.956077	20	24487129	25181038
CD	BMD	0.0708112	-1	1	0.00501423	0	1	0.860823	0.958953	3	155046424	155928190
CD	BMD	-0.0671659	-1	1	0.00451126	0	1	0.863395	0.961064	16	7704355	8341012
CD	BMD	0.0473806	-0.636	0.77586	0.00224492	0	0.77535	0.866688	0.963422	1	84728348	86017267
CD	BMD	-0.0519613	-0.88005	0.7435	0.00269998	0	1	0.867178	0.963531	17	70495120	71466953
CD	BMD	0.0624747	-0.9306	1	0.00390309	0	1	0.86917	0.963568	4	147161043	148462208
CD	BMD	-0.0303539	-0.43667	0.36605	0.000921356	0	0.23313	0.868477	0.963568	6	30715007	31106493
CD	BMD	-0.0208991	-0.32422	0.26859	0.000436774	0	0.13355	0.871379	0.965147	16	50467034	52041336
CD	BMD	-0.0537146	-1	0.81598	0.00288526	0	1	0.873809	0.965665	2	206821200	207726594
CD	BMD	-0.0386029	-0.61643	0.53493	0.00149019	0	0.48026	0.877242	0.96611	1	2215496	2983519
CD	BMD	0.0365994	-0.48797	0.60213	0.00133952	0	0.42829	0.877299	0.96611	4	157597310	159176073
CD	BMD	-0.0478653	-0.85686	0.74549	0.00229109	0	1	0.878395	0.966392	4	177129679	178314527
CD	BMD	-0.0363462	-0.61383	0.51843	0.00132105	0	0.46398	0.881383	0.967947	1	204092538	205009623
CD	BMD	0.0386394	-0.55386	0.63525	0.001493	0	0.52137	0.881032	0.967947	12	28753586	29647193
CD	BMD	-0.0473673	-0.91993	0.75601	0.00224366	0	1	0.883856	0.969151	11	100423902	101152831
CD	BMD	-0.0265127	-0.42598	0.36539	0.000702922	0	0.21061	0.885924	0.969339	1	205009624	205917548
CD	BMD	0.0292372	-0.40483	0.49061	0.000854816	0	0.28899	0.886591	0.969339	9	132999453	134141936
CD	BMD	-0.0579798	-1	1	0.00336165	0	1	0.888654	0.969926	1	103784542	104984435
CD	BMD	0.0323555	-0.53282	0.61564	0.00104688	0	0.51141	0.892316	0.972846	1	184953090	186179447
CD	BMD	-0.0386704	-0.76987	0.64757	0.0014954	0	0.77938	0.892566	0.972846	8	40974255	41725002
CD	BMD	0.0282199	-0.42877	0.49578	0.000796365	0	0.30608	0.894915	0.97436	7	134943222	136113467
CD	BMD	-0.0363676	-0.74655	0.65211	0.0013226	0	0.76803	0.896373	0.974755	3	168972663	170174578
CD	BMD	-0.0545944	-1	1	0.00298054	0	1	0.896218	0.974755	4	164781848	165824650
CD	BMD	0.030486	-0.51647	0.61294	0.000929397	0	0.45997	0.901583	0.974965	1	222763598	223654902
CD	BMD	0.0299243	-0.48305	0.56717	0.000895465	0	0.41847	0.897409	0.974965	1	224943338	226534711
CD	BMD	0.0422121	-0.82212	1	0.00178186	0	1	0.900509	0.974965	10	1872961	2637065
CD	BMD	0.0283944	-0.48321	0.56449	0.00080624	0	0.38952	0.900257	0.974965	12	113947984	114685670
CD	BMD	0.0448337	-0.98302	1	0.00201006	0	1	0.90344	0.975569	4	178314528	179233905
CD	BMD	0.0460271	-1	1	0.0021185	0	1	0.903789	0.975569	21	30847297	32202239
CD	BMD	-0.029014	-0.60186	0.51805	0.000841811	0	0.45553	0.904953	0.975969	5	22149043	23246745
CD	BMD	-0.0368817	-0.8853	0.73667	0.00136026	0	1	0.904739	0.975969	21	23266942	24055941
CD	BMD	0.0260868	-0.45884	0.535	0.000680519	0	0.35613	0.907492	0.977383	12	48227036	48960265
CD	BMD	0.0166798	-0.29598	0.33988	0.000278215	0	0.13521	0.913425	0.9777	1	8580988	9475966
CD	BMD	-0.0330735	-0.85436	0.76264	0.00109386	0	1	0.916018	0.9777	2	33123605	33735318
CD	BMD	-0.0197334	-0.38366	0.34022	0.000389406	0	0.18543	0.909658	0.9777	4	47408266	49325138
CD	BMD	-0.0451852	-1	1	0.0020417	0	1	0.912254	0.9777	5	177659903	178595252
CD	BMD	-0.0310493	-0.73232	0.67029	0.000964061	0	0.77436	0.91226	0.9777	6	16566883	17391994
CD	BMD	0.0289803	-0.58208	0.67131	0.000839855	0	0.60753	0.911737	0.9777	6	39785908	40778401
CD	BMD	0.0370961	-0.90547	1	0.00137612	0	1	0.915148	0.9777	7	7926501	8718351
CD	BMD	-0.0414114	-1	1	0.0017149	0	1	0.917637	0.9777	8	115334859	116094203
CD	BMD	-0.0298953	-0.74674	0.64906	0.000893727	0	0.86572	0.915308	0.9777	11	51581596	55477633
CD	BMD	-0.0300417	-0.67793	0.59016	0.000902502	0	0.59624	0.91137	0.9777	13	36579414	37499810
CD	BMD	-0.0178842	-0.37193	0.3467	0.000319846	0	0.18364	0.916475	0.9777	17	32356062	33614189
CD	BMD	0.0235705	-0.45179	0.49337	0.000555571	0	0.30913	0.913779	0.9777	20	884242	1771285
CD	BMD	0.029392	-0.64223	0.7218	0.000863892	0	0.76859	0.914728	0.9777	20	14203756	15238519
CD	BMD	0.0236113	-0.52813	0.57688	0.000557493	0	0.43286	0.9229	0.978171	8	96175631	96900513
CD	BMD	-0.0305776	-0.84101	0.75072	0.000934987	0	1	0.919273	0.978171	16	29043178	31384210
CD	BMD	-0.0246489	-0.65478	0.61431	0.000607569	0	0.58458	0.927172	0.980549	6	79859904	80693927
CD	BMD	0.0273672	-0.72178	0.83717	0.000748963	0	1	0.927536	0.980549	6	137553213	138825721
CD	BMD	0.0288285	-0.8631	0.98462	0.000831085	0	1	0.931195	0.981277	3	39605997	40897627
CD	BMD	-0.0264226	-0.84732	0.77868	0.000698153	0	1	0.931514	0.981277	20	57924038	58780894
CD	BMD	0.0153735	-0.37933	0.42062	0.000236344	0	0.21521	0.934408	0.982074	9	116159541	117054909
CD	BMD	-0.0231762	-0.7887	0.74511	0.000537138	0	1	0.937845	0.982451	6	32539568	32586784
CD	BMD	-0.0194134	-0.65484	0.60253	0.000376879	0	0.66049	0.937344	0.982451	7	37981937	38966483
CD	BMD	-0.0220214	-0.79481	0.71806	0.000484944	0	0.90344	0.940425	0.98319	9	1874962	2441120
CD	BMD	-0.0275831	-1	1	0.000760828	0	1	0.943295	0.985353	13	39381744	40091623
CD	BMD	0.0211576	-0.71372	0.78007	0.000447646	0	0.84915	0.944338	0.985621	9	90135155	90890979
CD	BMD	0.0209589	-0.73989	0.82934	0.000439276	0	1	0.944353	0.985621	13	35744569	36579413
CD	BMD	-0.0177129	-0.74927	0.72403	0.000313746	0	0.83533	0.951854	0.98592	7	15064	617319
CD	BMD	-0.020749	-0.86778	0.81196	0.000430522	0	1	0.949094	0.98592	11	107846825	109891837
CD	BMD	0.0133893	-0.45927	0.51313	0.000179273	0	0.32642	0.951675	0.98592	19	14891101	15650185
CD	BMD	0.0142899	-0.55825	0.60602	0.000204201	0	0.48966	0.955005	0.986811	1	200134006	201067952
CD	BMD	-0.0122309	-0.49411	0.46746	0.000149595	0	0.32106	0.955121	0.986811	6	152376500	153082361
CD	BMD	-0.0191995	-0.90173	0.88493	0.000368621	0	1	0.954823	0.986811	8	2396123	2970491
CD	BMD	0.0141107	-0.60368	0.62959	0.000199112	0	0.58862	0.955879	0.98718	6	36346354	37570051
CD	BMD	0.012646	-0.59189	0.63081	0.000159921	0	0.53498	0.960973	0.987657	2	2680064	3314202
CD	BMD	0.0151321	-0.74278	0.80238	0.00022898	0	0.97453	0.960169	0.987657	5	55968967	56896890
CD	BMD	0.0176227	-0.97935	1	0.000310558	0	1	0.96042	0.987657	10	107877788	108725997
CD	BMD	-0.0110534	-0.45209	0.4244	0.000122178	0	0.2679	0.957247	0.987657	11	61717118	62800368
CD	BMD	0.0111337	-0.47401	0.51538	0.000123959	0	0.3419	0.959798	0.987657	12	108183189	109031819
CD	BMD	-0.0146815	-0.91097	0.86712	0.000215546	0	1	0.965445	0.988337	10	46327145	49197320
CD	BMD	-0.0171908	-1	1	0.000295524	0	1	0.967501	0.989215	4	14395887	14967147
CD	BMD	0.00872799	-0.52481	0.5528	7.62e-05	0	0.40987	0.970457	0.98977	1	90941550	91870059
CD	BMD	-0.0116764	-0.93132	0.87391	0.000136337	0	1	0.971676	0.990192	10	19421515	19965624
CD	BMD	0.00730944	-0.44897	0.4558	5.34e-05	0	0.28241	0.972109	0.990223	1	234365797	235097113
CD	BMD	0.00530548	-0.3975	0.40481	2.81e-05	0	0.23337	0.976171	0.99087	4	88502718	89244554
CD	BMD	-0.0120973	-1	1	0.000146346	0	1	0.975065	0.99087	6	148184845	149278798
CD	BMD	0.00468621	-0.32203	0.34342	2.2e-05	0	0.16277	0.975541	0.99087	9	117054910	117989017
CD	BMD	0.00814839	-0.86707	0.90271	6.64e-05	0	1	0.980514	0.991395	2	179224871	180336045
CD	BMD	-0.00507889	-0.53295	0.51506	2.58e-05	0	0.38377	0.982643	0.992324	9	86769887	87815449
CD	BMD	0.00512708	-0.76382	0.7594	2.63e-05	0	0.92204	0.986125	0.992987	2	10181	789195
CD	BMD	-0.00619015	-0.99289	0.98512	3.83e-05	0	1	0.985907	0.992987	20	23808563	24487128
CD	BMD	0.00475457	-0.71487	0.73355	2.26e-05	0	0.87315	0.98685	0.993311	6	113705004	115062811
CD	BMD	-0.00234707	-0.40299	0.38296	5.51e-06	0	0.21054	0.989884	0.994809	13	40091624	41003943
CD	BMD	-0.00281012	-0.75391	0.74814	7.9e-06	0	0.91664	0.992383	0.996434	11	30570130	32065771
CD	BMD	0.00242181	-0.97279	1	5.87e-06	0	1	0.994558	0.997803	8	66018205	66960438
CD	BMD	0.00180626	-0.82936	0.79592	3.26e-06	0	1	0.995373	0.997807	3	132124019	132925967
CD	BMD	NA	NA	NA	NA	NA	NA	NA	NA	6	91097025	92015279

## Sheet: Table 3
Supplementary Table 3.The result of local genetic correlation analysis(UC vs BMD)
phen1	phen2	log2FoldChange	rho.lower	rho.upper	r2	r2.lower	r2.upper	p	padj	CHR	START	STOP
UC	BMD	-0.503587	-0.63861	-0.36998	0.253599	0.13688	0.40782	2.92e-12	3.59e-09	1	22145630	22740287
UC	BMD	-1	-1	-0.56644	1	0.32085	1	6.92e-06	0.00247985	7	617320	1366972
UC	BMD	-0.571839	-0.85803	-0.34068	0.327	0.11606	0.73622	7.06e-06	0.00247985	8	119423299	120216587
UC	BMD	-0.443784	-0.68854	-0.248	0.196945	0.0615	0.47409	3.38e-05	0.00754813	6	31427210	32208901
UC	BMD	-0.915361	-1	-0.52197	0.837885	0.27245	1	3.37e-05	0.00754813	6	116132148	117674076
UC	BMD	-0.707582	-1	-0.38469	0.500672	0.14799	1	0.000114247	0.0125494	6	32682214	32897998
UC	BMD	-1	-1	-0.47331	1	0.22402	1	0.000111261	0.0125494	9	111368108	112076381
UC	BMD	0.948268	0.48398	1	0.899212	0.23424	1	0.000164022	0.0149442	1	59889046	61377615
UC	BMD	0.588053	0.29512	0.98313	0.345806	0.0871	0.96655	0.00018953	0.0166516	4	812416	1529267
UC	BMD	0.972095	0.48286	1	0.944968	0.23315	1	0.00023552	0.0186897	3	141034638	141898978
UC	BMD	0.737403	0.35716	1	0.543764	0.12757	1	0.000261264	0.019476	1	242417924	243048003
UC	BMD	-0.895653	-1	-0.41404	0.802194	0.17143	1	0.000516381	0.0309829	8	59555978	60476248
UC	BMD	0.673972	0.3053	1	0.454239	0.09321	1	0.000690905	0.0386279	14	54359599	55292832
UC	BMD	-0.550319	-0.99878	-0.25718	0.302851	0.06614	0.99757	0.00071236	0.0389423	6	32208902	32454577
UC	BMD	-1	-1	-0.30795	1	0.09558	1	0.00134332	0.0635494	15	39238841	40604780
UC	BMD	-1	-1	-0.37417	1	0.1401	1	0.00200958	0.0789031	10	3225337	3880322
UC	BMD	1	0.28622	1	1	0.08558	1	0.00213136	0.0810249	3	155046424	155928190
UC	BMD	1	0.22533	1	1	0.05405	1	0.00240805	0.081917	7	153241229	154407487
UC	BMD	0.508462	0.19332	0.92164	0.258534	0.03737	0.84943	0.00262395	0.0860656	9	653662	1103598
UC	BMD	-0.43299	-0.74248	-0.15857	0.18748	0.02514	0.55128	0.00281361	0.0876554	9	119001228	119890464
UC	BMD	-0.78048	-1	-0.28757	0.609149	0.08287	1	0.00341653	0.100056	2	84395900	85992794
UC	BMD	-0.643206	-1	-0.22811	0.413714	0.05204	1	0.00340157	0.100056	16	50467034	52041336
UC	BMD	0.542035	0.1867	1	0.293802	0.03491	1	0.00391427	0.105814	10	99367801	100337830
UC	BMD	0.933403	0.31814	1	0.871241	0.10121	1	0.00463902	0.116825	2	4016105	4766969
UC	BMD	0.484238	0.14948	0.892	0.234486	0.02253	0.79567	0.00490766	0.116825	9	122677720	124119883
UC	BMD	0.827963	0.27437	1	0.685522	0.07703	1	0.00572364	0.1276	1	77895395	79065286
UC	BMD	0.925755	0.29073	1	0.857023	0.08452	1	0.00601009	0.129691	16	17343278	19104257
UC	BMD	1	0.22226	1	1	0.0584	1	0.00627978	0.130956	14	26395691	27720240
UC	BMD	0.654621	0.19391	1	0.428529	0.0376	1	0.00628162	0.130956	18	45718493	46558306
UC	BMD	-1	-1	-0.31829	1	0.10234	1	0.00650796	0.134534	15	47693317	49260006
UC	BMD	0.473951	0.14252	0.88998	0.22463	0.02035	0.79207	0.00683935	0.137358	12	21572253	22928055
UC	BMD	0.717055	0.20222	1	0.514168	0.04109	1	0.00796445	0.150787	12	56987106	58748139
UC	BMD	-0.845304	-1	-0.2347	0.714539	0.05746	1	0.00851905	0.15757	10	20616433	21477692
UC	BMD	-0.962525	-1	-0.24367	0.926455	0.06269	1	0.00969404	0.165607	18	57635822	58527236
UC	BMD	-0.725889	-1	-0.17969	0.526915	0.03467	1	0.0100791	0.169826	11	4405708	4946051
UC	BMD	0.733723	0.18344	1	0.53835	0.03562	1	0.0103549	0.172115	5	75959516	77290255
UC	BMD	0.989268	0.25665	1	0.978651	0.06899	1	0.0115134	0.182067	11	130500784	131424361
UC	BMD	-0.69163	-1	-0.17391	0.478352	0.03156	1	0.0115393	0.182067	13	71010209	71976862
UC	BMD	0.940633	0.24171	1	0.88479	0.06133	1	0.0121378	0.182067	13	81724090	82582821
UC	BMD	-0.748087	-1	-0.18407	0.559635	0.03735	1	0.011827	0.182067	17	44865833	45883901
UC	BMD	-0.682955	-1	-0.16749	0.466428	0.03021	1	0.0117267	0.182067	18	71491861	72785206
UC	BMD	0.531667	0.1293	1	0.28267	0.0179	1	0.0134724	0.192687	3	54892587	55616625
UC	BMD	-0.738397	-1	-0.16435	0.545231	0.02937	1	0.0145997	0.201771	20	41351515	42185671
UC	BMD	-0.952502	-1	-0.22443	0.90726	0.05256	1	0.0147366	0.202525	5	57895013	58721458
UC	BMD	0.794052	0.17507	1	0.630518	0.03568	1	0.0152734	0.207583	1	233639474	234365796
UC	BMD	0.560676	0.13153	1	0.314358	0.01884	1	0.0156539	0.209286	14	35379989	36422077
UC	BMD	0.585537	0.10863	1	0.342853	0.01421	1	0.0178292	0.226883	2	91860962	97339301
UC	BMD	0.609397	0.10587	1	0.371365	0.01353	1	0.0185168	0.232405	8	72917490	73838027
UC	BMD	0.711319	0.14262	1	0.505975	0.02304	1	0.0190702	0.238135	7	149843000	150897818
UC	BMD	0.619456	0.11203	1	0.383726	0.01545	1	0.0196166	0.242497	3	81431497	82532742
UC	BMD	-0.40616	-1	-0.06937	0.164966	0.00659	1	0.0212381	0.256107	1	19238925	20556202
UC	BMD	0.499788	0.08141	1	0.249788	0.00981	1	0.0215511	0.258063	1	20556203	21416121
UC	BMD	-0.445471	-0.93991	-0.07388	0.198444	0.00663	0.88344	0.0229001	0.261636	10	53919162	55104428
UC	BMD	0.595775	0.09307	1	0.354948	0.01167	1	0.0228496	0.261636	11	96150135	97091671
UC	BMD	-0.599769	-1	-0.10168	0.359723	0.0133	1	0.0228639	0.261636	12	54371449	55416802
UC	BMD	-0.405713	-0.81206	-0.06429	0.164603	0.00583	0.65944	0.0234429	0.263331	1	234365797	235097113
UC	BMD	0.470321	0.07686	1	0.221202	0.00805	1	0.0238468	0.266651	9	26747215	27366479
UC	BMD	0.653878	0.10369	1	0.427557	0.01467	1	0.0249858	0.269391	8	24863244	25859277
UC	BMD	-0.492175	-1	-0.06701	0.242237	0.00732	1	0.0272624	0.276849	1	248341595	249240538
UC	BMD	-0.572298	-1	-0.08125	0.327525	0.01175	1	0.0269366	0.276849	6	21295865	22199713
UC	BMD	0.546006	0.07218	1	0.298122	0.00899	1	0.0268061	0.276849	10	65400432	66510387
UC	BMD	0.667971	0.08293	1	0.446185	0.01133	1	0.0277051	0.279322	3	31269698	32378805
UC	BMD	0.53221	0.07922	1	0.283248	0.00997	1	0.0288283	0.28367	3	155928191	156795410
UC	BMD	-0.762925	-1	-0.08928	0.582055	0.01764	1	0.0313109	0.292793	3	85807680	86660979
UC	BMD	-0.437685	-1	-0.05107	0.191568	0.00485	1	0.0317881	0.29509	6	32897999	33194975
UC	BMD	0.476305	0.04093	1	0.226867	0.00506	1	0.0327146	0.300291	22	35368342	36135968
UC	BMD	0.531863	0.04968	1	0.282878	0.00675	1	0.0341886	0.308073	5	67096192	68006993
UC	BMD	-0.834319	-1	-0.07332	0.696088	0.01684	1	0.0349924	0.309086	7	42494807	43448815
UC	BMD	-0.623572	-1	-0.05565	0.388842	0.00841	1	0.0347991	0.309086	7	97420208	98173564
UC	BMD	-0.746815	-1	-0.08145	0.557733	0.01362	1	0.0345553	0.309086	20	9279551	10279603
UC	BMD	-0.586468	-1	-0.05406	0.343945	0.00859	1	0.0361166	0.314895	6	32539568	32586784
UC	BMD	-0.549205	-1	-0.03905	0.301626	0.0053	1	0.0371353	0.317197	1	232177705	232954942
UC	BMD	-0.665941	-1	-0.04015	0.443477	0.00867	1	0.0390268	0.31963	1	158900370	159882515
UC	BMD	-0.668855	-1	-0.05486	0.447366	0.00938	1	0.0385075	0.31963	10	59822947	61470383
UC	BMD	0.611899	0.04574	1	0.37442	0.0085	1	0.0390895	0.31963	15	33484268	34410072
UC	BMD	-0.588006	-1	-0.03493	0.345751	0.00602	1	0.039159	0.31963	22	49559208	50347996
UC	BMD	-0.675317	-1	-0.0386	0.456053	0.00912	1	0.0410796	0.326471	8	31134787	32454962
UC	BMD	0.536931	0.02607	1	0.288295	0.00593	1	0.0419165	0.32726	6	55469138	56200985
UC	BMD	0.567037	0.02469	1	0.321531	0.00521	1	0.0430076	0.32726	6	91097025	92015279
UC	BMD	0.580167	0.04007	1	0.336593	0.00643	1	0.0428019	0.32726	17	49909299	51110385
UC	BMD	0.465068	0.01482	1	0.216288	0.00337	1	0.0438466	0.328063	3	170174579	171134849
UC	BMD	-0.34919	-0.74922	-0.01034	0.121934	0.00204	0.56132	0.0438098	0.328063	10	27669567	28734422
UC	BMD	0.466915	0.01513	1	0.218009	0.00377	1	0.0455265	0.334314	20	884242	1771285
UC	BMD	0.662788	0.01676	1	0.439288	0.00768	1	0.0467224	0.337694	4	4266179	5051834
UC	BMD	0.472513	0.01844	1	0.223269	0.00332	1	0.0466579	0.337694	6	26396201	27261035
UC	BMD	0.682808	0.02102	1	0.466227	0.0089	1	0.0468104	0.337694	20	47203837	48212975
UC	BMD	0.653747	0.01246	1	0.427385	0.00628	1	0.0485181	0.343961	20	4591848	5379450
UC	BMD	0.585796	0.00145	1	0.343157	0.0056	1	0.0497358	0.349572	1	147083836	149716037
UC	BMD	-0.4319	-1	0.00639	0.186538	0	1	0.0520814	0.361327	6	34979271	36346353
UC	BMD	0.451416	-0.00775	1	0.203776	0	1	0.0522622	0.361327	19	45040933	45893307
UC	BMD	0.563429	-0.01187	1	0.317453	0	1	0.0539549	0.36591	2	231847387	233352722
UC	BMD	-0.488709	-1	0.0141	0.238836	0	1	0.0539573	0.36591	17	77412787	78438332
UC	BMD	-0.822914	-1	0.0319	0.677188	0	1	0.0553853	0.371945	4	177129679	178314527
UC	BMD	-0.375729	-0.86009	0.00889	0.141172	0	0.73975	0.0594057	0.386609	2	33735319	34239776
UC	BMD	-0.562196	-1	0.01553	0.316064	0	1	0.0605042	0.386667	2	212520454	213194362
UC	BMD	0.548804	-0.02608	1	0.301186	0	1	0.060515	0.386667	7	92530166	93691725
UC	BMD	-0.383482	-0.89403	0.01772	0.147058	0	0.80033	0.059798	0.386667	11	1857846	2477449
UC	BMD	0.562983	-0.0377	1	0.31695	0	1	0.0611496	0.389378	13	53336572	54684856
UC	BMD	0.581084	-0.02302	1	0.337659	0	1	0.0615225	0.389501	19	19749167	20485499
UC	BMD	-0.779616	-1	0.04316	0.607801	0	1	0.0617944	0.38978	22	46351049	47299625
UC	BMD	0.463405	-0.02143	1	0.214744	0	1	0.062292	0.39153	11	40362941	41603195
UC	BMD	0.529887	-0.02861	1	0.280781	0	1	0.0635074	0.391549	1	173582512	175385220
UC	BMD	-0.455261	-1	0.03292	0.207262	0	1	0.0631189	0.391549	3	47588462	50387742
UC	BMD	0.532728	-0.02616	1	0.283799	0	1	0.0641098	0.394275	3	77507833	79023360
UC	BMD	-0.510153	-1	0.02553	0.260256	0	1	0.0653198	0.397699	1	109271450	110224230
UC	BMD	-0.438101	-1	0.0332	0.191932	0	1	0.0654267	0.397699	2	199654970	201324132
UC	BMD	-0.441057	-1	0.02734	0.194531	0	1	0.0661798	0.398876	2	208674589	209940230
UC	BMD	-0.706237	-1	0.04694	0.498771	0	1	0.0685279	0.398876	2	238814631	239634350
UC	BMD	-0.519675	-1	0.02941	0.270062	0	1	0.0658513	0.398876	3	73606613	74383137
UC	BMD	-0.387157	-0.90273	0.01933	0.149891	0	0.81492	0.0663743	0.398876	5	176180302	177659902
UC	BMD	0.335205	-0.03291	0.7706	0.112362	0	0.59383	0.0674617	0.398876	6	16566883	17391994
UC	BMD	-0.344881	-0.77901	0.02459	0.118943	0	0.60686	0.0685872	0.398876	8	25859278	26679135
UC	BMD	-0.545894	-1	0.03894	0.298	0	1	0.068232	0.398876	12	129170297	129887418
UC	BMD	0.500399	-0.03249	1	0.250399	0	1	0.067594	0.398876	20	38427595	40272390
UC	BMD	0.45646	-0.03843	1	0.208356	0	1	0.0705274	0.403482	20	15238520	15962576
UC	BMD	-0.509512	-1	0.04342	0.259602	0	1	0.0707439	0.403782	5	55221399	55968966
UC	BMD	-0.462638	-1	0.04858	0.214034	0	1	0.0711699	0.405273	2	121073753	122026817
UC	BMD	0.468069	-0.05456	1	0.219089	0	1	0.0720385	0.40739	4	117313637	118395262
UC	BMD	0.534582	-0.04962	1	0.285778	0	1	0.0729476	0.410643	12	120567741	121817509
UC	BMD	-0.5521	-1	0.04974	0.304815	0	1	0.0735823	0.411392	19	10028841	11681978
UC	BMD	-0.80543	-1	0.06777	0.648717	0	1	0.0744801	0.412702	2	160200380	161432089
UC	BMD	-0.731934	-1	0.06928	0.535727	0	1	0.0748183	0.413602	7	115321302	116835336
UC	BMD	-0.521398	-1	0.04649	0.271856	0	1	0.0755866	0.41598	2	40087419	40786176
UC	BMD	-0.394533	-1	0.04628	0.155656	0	1	0.0761549	0.416859	6	32586785	32629239
UC	BMD	0.314851	-0.02785	0.72001	0.0991313	0	0.51841	0.0769553	0.419756	11	95327211	96150134
UC	BMD	-0.317839	-0.76173	0.04271	0.101021	0	0.58024	0.0781565	0.423491	1	110224231	111134062
UC	BMD	-0.508886	-1	0.07365	0.258965	0	1	0.0785482	0.424084	19	31763009	33028099
UC	BMD	-0.548787	-1	0.08248	0.301167	0	1	0.0829176	0.430382	1	25885139	27992665
UC	BMD	-0.422079	-1	0.05916	0.178151	0	1	0.0818365	0.430382	1	89753965	90941549
UC	BMD	0.440877	-0.05575	1	0.194373	0	1	0.0810839	0.430382	1	241813535	242417923
UC	BMD	0.383194	-0.04936	1	0.146838	0	1	0.0804324	0.430382	2	68877775	70756283
UC	BMD	-0.535662	-1	0.04635	0.286934	0	1	0.0808692	0.430382	4	55681702	57103100
UC	BMD	0.615787	-0.08115	1	0.379194	0	1	0.0829273	0.430382	10	12581572	13208061
UC	BMD	-0.396193	-1	0.0549	0.156969	0	1	0.0824109	0.430382	14	75699502	76694201
UC	BMD	0.376877	-0.05115	0.94728	0.142036	0	0.89734	0.0828205	0.430382	19	13968320	14891100
UC	BMD	-0.486197	-1	0.06591	0.236387	0	1	0.084407	0.432073	8	12296850	12947935
UC	BMD	-0.488033	-1	0.06448	0.238176	0	1	0.0844086	0.432073	10	53129610	53919161
UC	BMD	-0.466175	-1	0.06521	0.217319	0	1	0.0875981	0.441585	3	39605997	40897627
UC	BMD	0.660388	-0.10736	1	0.436112	0	1	0.0903299	0.449821	8	140355989	141527881
UC	BMD	0.546078	-0.08171	1	0.298201	0	1	0.091662	0.455532	2	45850048	46499326
UC	BMD	-0.635724	-1	0.13484	0.404145	0	1	0.0929128	0.458967	1	152535631	153410809
UC	BMD	-0.500426	-1	0.08953	0.250426	0	1	0.0928702	0.458967	16	69549150	71062712
UC	BMD	0.412599	-0.08346	1	0.170238	0	1	0.0936802	0.460907	5	58721459	59868567
UC	BMD	0.49011	-0.08723	1	0.240208	0	1	0.0960758	0.467489	1	238094456	238704857
UC	BMD	0.29868	-0.04672	0.70435	0.08921	0	0.49611	0.0961584	0.467489	18	12735559	13641479
UC	BMD	0.298662	-0.05745	0.70668	0.0891988	0	0.4994	0.0977025	0.471271	20	45673604	46486132
UC	BMD	-0.433863	-1	0.09316	0.188237	0	1	0.0989857	0.472825	8	17492673	17947004
UC	BMD	0.416538	-0.08442	1	0.173504	0	1	0.0986283	0.472825	8	20812108	21650453
UC	BMD	-0.332019	-0.79672	0.07219	0.110237	0	0.63476	0.0995002	0.473444	1	48105234	49185414
UC	BMD	0.334482	-0.07425	0.83186	0.111878	0	0.69199	0.103131	0.483772	1	216658127	217352165
UC	BMD	0.698452	-0.17781	1	0.487835	0	1	0.104974	0.488143	11	124403478	125266684
UC	BMD	-0.436635	-1	0.10313	0.190651	0	1	0.106193	0.490666	11	36331190	37119024
UC	BMD	0.351788	-0.07794	0.99449	0.123755	0	0.98902	0.108265	0.490666	15	22799927	24099946
UC	BMD	0.370659	-0.08283	0.97824	0.137388	0	0.95797	0.106134	0.490666	17	47516225	48722590
UC	BMD	0.338728	-0.07635	0.85098	0.114736	0	0.72416	0.106346	0.490666	18	49790997	50372823
UC	BMD	-0.497146	-1	0.13042	0.247154	0	1	0.109193	0.49086	18	11872227	12735558
UC	BMD	0.455792	-0.10511	1	0.207746	0	1	0.109346	0.49086	22	42867928	43574017
UC	BMD	0.366082	-0.09273	0.95439	0.134016	0	0.91085	0.10984	0.49117	2	86867033	88547312
UC	BMD	-0.633646	-1	0.15329	0.401507	0	1	0.111624	0.497455	1	94168577	95122541
UC	BMD	0.225712	-0.06385	0.52994	0.0509461	0	0.28083	0.112743	0.498825	12	48960266	50344346
UC	BMD	0.370126	-0.08856	1	0.136994	0	1	0.113625	0.498825	22	16050213	17587474
UC	BMD	-0.570669	-1	0.17677	0.325663	0	1	0.116186	0.500767	2	206821200	207726594
UC	BMD	0.383346	-0.10258	1	0.146954	0	1	0.116235	0.500767	4	157597310	159176073
UC	BMD	-0.351671	-0.94836	0.09921	0.123673	0	0.89939	0.116073	0.500767	20	55448076	56172843
UC	BMD	-0.232106	-0.54712	0.06033	0.0538733	0	0.29934	0.116665	0.501741	10	101271452	102509298
UC	BMD	-0.455075	-1	0.13074	0.207093	0	1	0.117381	0.503939	22	29457602	30962255
UC	BMD	0.424368	-0.12449	1	0.180088	0	1	0.117623	0.504099	7	28890887	30175113
UC	BMD	-0.494321	-1	0.13463	0.244353	0	1	0.119336	0.508781	2	47320115	48171058
UC	BMD	0.5091	-0.15109	1	0.259182	0	1	0.119313	0.508781	7	54550501	55161394
UC	BMD	-0.489511	-1	0.14397	0.239621	0	1	0.119836	0.510029	2	71385814	72160302
UC	BMD	0.351519	-0.09374	1	0.123566	0	1	0.121739	0.515453	10	64069688	65400431
UC	BMD	-0.150851	-0.34433	0.03767	0.0227561	0	0.11857	0.122441	0.51587	1	67761891	68633860
UC	BMD	-0.369764	-0.99947	0.11006	0.136725	0	1	0.12259	0.51587	2	163607636	164702312
UC	BMD	-0.335298	-0.92412	0.10102	0.112425	0	0.85399	0.122886	0.51587	16	68435729	69549149
UC	BMD	-0.296969	-0.75489	0.07798	0.0881904	0	0.56985	0.123847	0.517256	5	55968967	56896890
UC	BMD	0.497212	-0.15974	1	0.24722	0	1	0.123713	0.517256	8	143611462	144934288
UC	BMD	0.424548	-0.14126	1	0.180241	0	1	0.124913	0.518189	14	67891840	68976912
UC	BMD	0.337252	-0.10667	1	0.113739	0	1	0.126343	0.520345	7	16739014	17596578
UC	BMD	-0.518056	-1	0.16191	0.268382	0	1	0.126233	0.520345	13	34722392	35744568
UC	BMD	-0.457281	-1	0.13517	0.209106	0	1	0.12627	0.520345	18	3722829	4603961
UC	BMD	0.385177	-0.12372	1	0.148361	0	1	0.128206	0.523029	2	70756284	71385813
UC	BMD	-0.443735	-1	0.14499	0.196901	0	1	0.130118	0.524738	7	109095559	110479479
UC	BMD	-0.532325	-1	0.17132	0.28337	0	1	0.129428	0.524738	18	60780195	62074993
UC	BMD	-0.433941	-1	0.15227	0.188305	0	1	0.130951	0.525404	8	125453323	126766827
UC	BMD	0.31545	-0.09964	0.95059	0.0995087	0	0.90657	0.131351	0.525404	11	86629334	87676870
UC	BMD	0.334727	-0.10367	0.92525	0.112042	0	0.85691	0.133162	0.527502	5	142532957	143605908
UC	BMD	-0.385147	-1	0.13921	0.148338	0	1	0.132623	0.527502	12	128372589	129170296
UC	BMD	0.443545	-0.15688	1	0.196732	0	1	0.133704	0.528059	5	79005159	80448225
UC	BMD	-0.417172	-1	0.14321	0.174032	0	1	0.134679	0.528406	1	97721187	99425000
UC	BMD	0.607326	-0.24701	1	0.368844	0	1	0.135019	0.528896	19	51903805	52678748
UC	BMD	0.575053	-0.20565	1	0.330686	0	1	0.136064	0.529215	5	2960069	3677595
UC	BMD	-0.398608	-1	0.14001	0.158888	0	1	0.141014	0.537821	16	29043178	31384210
UC	BMD	0.417866	-0.1371	1	0.174612	0	1	0.141667	0.539475	5	124109486	125131720
UC	BMD	0.44395	-0.1726	1	0.197091	0	1	0.142153	0.539742	6	45408422	46430701
UC	BMD	-0.559197	-1	0.21697	0.312701	0	1	0.14409	0.543652	9	137593528	138202112
UC	BMD	0.551402	-0.24052	1	0.304044	0	1	0.145339	0.545853	4	163245542	163937103
UC	BMD	-0.626464	-1	0.27222	0.392457	0	1	0.146212	0.546228	20	14203756	15238519
UC	BMD	-0.3659	-1	0.13353	0.133882	0	1	0.147458	0.549616	19	51259179	51903804
UC	BMD	-0.340473	-1	0.12225	0.115922	0	1	0.148884	0.551588	2	217566012	218396258
UC	BMD	-0.261867	-0.69775	0.10263	0.0685742	0	0.48851	0.148768	0.551588	16	74135276	74889127
UC	BMD	-0.411386	-1	0.16446	0.169238	0	1	0.151739	0.553088	2	171566483	172501315
UC	BMD	-0.472542	-1	0.20375	0.223296	0	1	0.152898	0.553088	8	40179578	40974254
UC	BMD	-0.432071	-1	0.18959	0.186685	0	1	0.153093	0.553088	8	75011700	76295483
UC	BMD	0.495086	-0.199	1	0.24511	0	1	0.152358	0.553088	10	42392743	42984427
UC	BMD	0.156076	-0.05738	0.37846	0.0243597	0	0.14323	0.151176	0.553088	17	40233546	42348003
UC	BMD	0.339919	-0.13226	1	0.115545	0	1	0.152635	0.553088	18	58527237	59449422
UC	BMD	-0.353501	-1	0.14758	0.124963	0	1	0.155321	0.554062	10	89971629	91021321
UC	BMD	-0.339055	-0.99555	0.14926	0.114959	0	0.99113	0.155461	0.554062	12	20074931	20866285
UC	BMD	0.403427	-0.16022	1	0.162753	0	1	0.158622	0.557909	1	167163955	168179086
UC	BMD	0.398973	-0.16758	1	0.159179	0	1	0.160143	0.557909	4	121981244	122655434
UC	BMD	0.448418	-0.2056	1	0.201078	0	1	0.160342	0.557909	10	30919470	32457293
UC	BMD	0.332286	-0.14614	1	0.110414	0	1	0.159331	0.557909	10	107877788	108725997
UC	BMD	0.299038	-0.13214	0.83626	0.0894239	0	0.69933	0.160031	0.557909	19	8199017	9105577
UC	BMD	-0.408877	-1	0.16966	0.16718	0	1	0.162841	0.56421	6	4657087	5378213
UC	BMD	0.305877	-0.14133	0.90267	0.0935606	0	0.82386	0.165082	0.569259	3	69784970	71223281
UC	BMD	-0.43834	-1	0.20432	0.192142	0	1	0.164557	0.569259	7	81533567	82759283
UC	BMD	-0.507234	-1	0.22719	0.257286	0	1	0.165224	0.569259	19	41733464	43317282
UC	BMD	-0.314624	-0.94077	0.13791	0.0989884	0	0.89015	0.166277	0.56933	1	175385221	176449096
UC	BMD	0.402759	-0.16876	1	0.162215	0	1	0.166383	0.56933	7	35354136	36507690
UC	BMD	-0.31654	-0.91515	0.14666	0.100198	0	0.83983	0.170656	0.571791	11	45019560	46316005
UC	BMD	0.327966	-0.14158	0.96663	0.107562	0	0.93437	0.171984	0.572504	15	54332800	55136717
UC	BMD	-0.42748	-1	0.21662	0.182739	0	1	0.171876	0.572504	18	73568261	74471745
UC	BMD	-0.343939	-1	0.1746	0.118294	0	1	0.172902	0.573521	2	6306607	7108208
UC	BMD	-0.314701	-0.92417	0.15355	0.0990366	0	0.8562	0.173222	0.573521	9	4025356	4596614
UC	BMD	0.286388	-0.13258	0.82201	0.0820184	0	0.6757	0.174769	0.575544	11	59256233	60515105
UC	BMD	-0.286135	-0.82707	0.1409	0.081873	0	0.68684	0.176324	0.576774	8	40974255	41725002
UC	BMD	0.340684	-0.16873	1	0.116066	0	1	0.177535	0.577745	8	8064601	8589770
UC	BMD	0.430318	-0.2102	1	0.185174	0	1	0.178775	0.577942	2	203639687	205038119
UC	BMD	0.548614	-0.30163	1	0.300977	0	1	0.178476	0.577942	11	105932283	107054024
UC	BMD	-0.379338	-1	0.18287	0.143897	0	1	0.177951	0.577942	16	72089512	73140781
UC	BMD	-0.260152	-0.6964	0.13112	0.0676791	0	0.48498	0.179243	0.578659	1	220073133	220978151
UC	BMD	-0.199166	-0.54377	0.10145	0.0396673	0	0.29568	0.180158	0.579689	9	4596615	5437591
UC	BMD	0.465033	-0.24051	1	0.216256	0	1	0.179887	0.579689	20	2668109	3736551
UC	BMD	-0.381986	-1	0.19439	0.145913	0	1	0.182205	0.582563	2	170865766	171566482
UC	BMD	-0.369997	-1	0.1863	0.136898	0	1	0.18317	0.582953	1	22740288	23907045
UC	BMD	0.518645	-0.28014	1	0.268993	0	1	0.18318	0.582953	1	228045555	229075156
UC	BMD	-0.324921	-1	0.17915	0.105574	0	1	0.185437	0.584785	1	1376205	2215495
UC	BMD	-0.358269	-1	0.19566	0.128357	0	1	0.185232	0.584785	1	65894185	66778015
UC	BMD	-0.297502	-0.99875	0.15692	0.0885077	0	1	0.185463	0.584785	2	164702313	165917788
UC	BMD	-0.348277	-1	0.18465	0.121297	0	1	0.186485	0.584785	2	234115093	234945577
UC	BMD	0.344822	-0.17917	1	0.118902	0	1	0.186114	0.584785	11	111117781	112755446
UC	BMD	0.454243	-0.25028	1	0.206337	0	1	0.187956	0.585281	9	90135155	90890979
UC	BMD	-0.391379	-1	0.22193	0.153178	0	1	0.18852	0.585555	2	134359060	135160197
UC	BMD	-0.206827	-0.54636	0.10278	0.0427774	0	0.29851	0.191805	0.592042	7	73128831	75243899
UC	BMD	-0.398227	-1	0.24396	0.158585	0	1	0.197524	0.601109	3	50387743	51953968
UC	BMD	-0.487214	-1	0.28902	0.237377	0	1	0.197926	0.601109	3	89612940	94250144
UC	BMD	0.328476	-0.18768	1	0.107896	0	1	0.19715	0.601109	9	1874962	2441120
UC	BMD	0.355114	-0.19797	1	0.126106	0	1	0.197789	0.601109	9	100310518	101596750
UC	BMD	0.233091	-0.11655	0.63554	0.0543314	0	0.40391	0.197491	0.601109	13	108521979	109156765
UC	BMD	-0.33668	-1	0.20096	0.113353	0	1	0.198462	0.601993	11	19780785	20686336
UC	BMD	0.224332	-0.12821	0.63293	0.0503246	0	0.40079	0.199475	0.602836	2	202504863	203639686
UC	BMD	-0.356102	-1	0.21295	0.126809	0	1	0.200926	0.604788	3	60197	795746
UC	BMD	-0.446228	-1	0.30162	0.19912	0	1	0.201166	0.604788	17	8554764	9619356
UC	BMD	0.286591	-0.17389	0.84357	0.0821347	0	0.71203	0.202992	0.60602	2	8978799	9960670
UC	BMD	0.296472	-0.17313	0.98115	0.0878955	0	0.96876	0.202756	0.60602	8	8589771	9167795
UC	BMD	0.324009	-0.18962	1	0.104982	0	1	0.204057	0.606824	4	94757266	96183801
UC	BMD	-0.3347	-1	0.19012	0.112024	0	1	0.205451	0.606824	5	126992837	128067414
UC	BMD	0.379581	-0.22917	1	0.144082	0	1	0.205108	0.606824	7	6020654	6716905
UC	BMD	0.389561	-0.22715	1	0.151757	0	1	0.205728	0.606824	19	57143510	57959952
UC	BMD	0.269225	-0.15186	0.79965	0.0724822	0	0.64059	0.208006	0.611344	11	97091672	98145570
UC	BMD	-0.196447	-0.58453	0.12587	0.0385912	0	0.34454	0.208518	0.611528	6	30715007	31106493
UC	BMD	0.384774	-0.25342	1	0.148051	0	1	0.210066	0.614122	9	12044916	12664858
UC	BMD	0.300179	-0.18422	0.99397	0.0901075	0	0.99089	0.21635	0.621081	1	56799637	57529670
UC	BMD	-0.418826	-1	0.30311	0.175415	0	1	0.216028	0.621081	4	119927263	120563073
UC	BMD	-0.416432	-1	0.2771	0.173416	0	1	0.215198	0.621081	5	95117260	96467377
UC	BMD	0.433087	-0.28932	1	0.187565	0	1	0.220061	0.621841	4	155044410	156520288
UC	BMD	0.37132	-0.23215	1	0.137879	0	1	0.219297	0.621841	4	168623791	169555114
UC	BMD	0.504787	-0.36067	1	0.25481	0	1	0.219822	0.621841	7	101950749	103191322
UC	BMD	0.421155	-0.28746	1	0.177371	0	1	0.22008	0.621841	8	55275355	56346878
UC	BMD	-0.223281	-0.63391	0.14525	0.0498543	0	0.40225	0.22028	0.621841	18	59449423	60780194
UC	BMD	-0.300936	-0.94839	0.19678	0.0905628	0	0.90139	0.221225	0.62267	5	108641785	109606905
UC	BMD	-0.390955	-1	0.30684	0.152846	0	1	0.223469	0.623988	2	25895395	26894102
UC	BMD	-0.305187	-0.98443	0.19687	0.0931389	0	0.97715	0.224323	0.624954	12	113947984	114685670
UC	BMD	-0.409461	-1	0.3043	0.167658	0	1	0.226332	0.625307	9	96670172	97418633
UC	BMD	-0.25857	-0.76734	0.18582	0.0668585	0	0.58899	0.224958	0.625307	13	41003944	42037054
UC	BMD	-0.264922	-0.87728	0.18304	0.0701839	0	0.78992	0.227828	0.626909	6	31320269	31427209
UC	BMD	0.22175	-0.14135	0.70626	0.0491731	0	0.49881	0.229878	0.630435	2	241113280	241910366
UC	BMD	-0.329456	-1	0.24337	0.108541	0	1	0.231314	0.630941	5	152878628	153734494
UC	BMD	0.331795	-0.24068	1	0.110088	0	1	0.230814	0.630941	12	127545378	128372588
UC	BMD	-0.323387	-1	0.2275	0.104579	0	1	0.230342	0.630941	12	129887419	130629840
UC	BMD	0.261885	-0.18681	0.83409	0.0685835	0	0.69986	0.233833	0.633619	15	66355635	67396520
UC	BMD	-0.451904	-1	0.35683	0.204217	0	1	0.23413	0.633619	19	64705	762046
UC	BMD	-0.419114	-1	0.3444	0.175656	0	1	0.235224	0.635404	1	223654903	224943337
UC	BMD	-0.358559	-1	0.28255	0.128565	0	1	0.238852	0.639005	11	32065772	32830422
UC	BMD	0.34914	-0.28533	1	0.121899	0	1	0.239875	0.63932	1	112489249	113418037
UC	BMD	-0.345128	-1	0.26314	0.119114	0	1	0.24055	0.639733	1	76097248	76977915
UC	BMD	0.336871	-0.25503	1	0.113482	0	1	0.242436	0.643358	20	50653621	51533750
UC	BMD	-0.318168	-1	0.23729	0.101231	0	1	0.245927	0.649818	3	66702085	67454740
UC	BMD	0.371889	-0.29065	1	0.138302	0	1	0.246634	0.650987	11	48066367	48765366
UC	BMD	0.334372	-0.27391	1	0.111805	0	1	0.247901	0.652534	1	235097114	236199671
UC	BMD	-0.314077	-1	0.25518	0.0986445	0	1	0.248093	0.652534	7	134943222	136113467
UC	BMD	0.481163	-0.39367	1	0.231518	0	1	0.249242	0.652534	11	37119025	37953086
UC	BMD	-0.318878	-1	0.26074	0.101683	0	1	0.249779	0.652534	19	14891101	15650185
UC	BMD	-0.283511	-0.93247	0.21749	0.0803787	0	0.88049	0.249528	0.652534	20	60766558	61470768
UC	BMD	-0.179028	-0.57037	0.1414	0.0320509	0	0.33044	0.250875	0.653071	1	68633861	69438909
UC	BMD	-0.297591	-1	0.23688	0.0885603	0	1	0.250662	0.653071	8	96175631	96900513
UC	BMD	0.261242	-0.20498	0.83836	0.0682471	0	0.70735	0.25218	0.654765	10	28734423	29393749
UC	BMD	0.214019	-0.17183	0.6792	0.0458042	0	0.46513	0.257702	0.658373	4	37880861	38984838
UC	BMD	-0.250507	-0.99362	0.19586	0.0627538	0	1	0.257205	0.658373	6	125365055	127545459
UC	BMD	0.401046	-0.3346	1	0.160838	0	1	0.256485	0.658373	12	16136743	17374895
UC	BMD	0.313579	-0.25247	1	0.0983317	0	1	0.255336	0.658373	16	86058598	86748867
UC	BMD	0.313187	-0.2547	1	0.0980859	0	1	0.258663	0.658506	4	111733580	112830229
UC	BMD	-0.443087	-1	0.3736	0.196326	0	1	0.25956	0.658506	5	52139774	52837225
UC	BMD	0.287244	-0.22918	1	0.0825091	0	1	0.258896	0.658506	16	13893408	15921108
UC	BMD	-0.381523	-1	0.3415	0.145559	0	1	0.258797	0.658506	20	17359291	18058524
UC	BMD	0.468613	-0.44255	1	0.219598	0	1	0.267285	0.666215	2	156130948	157556096
UC	BMD	-0.377745	-1	0.33284	0.142691	0	1	0.267275	0.666215	4	7726035	8309826
UC	BMD	0.240639	-0.20804	0.78471	0.0579071	0	0.61987	0.268906	0.666215	5	40290852	41279590
UC	BMD	-0.32251	-1	0.28741	0.104013	0	1	0.267584	0.666215	7	70144615	71215741
UC	BMD	-0.307349	-1	0.28207	0.0944635	0	1	0.269089	0.666215	18	54957868	55809315
UC	BMD	-0.313105	-1	0.28477	0.0980349	0	1	0.27312	0.669871	1	224943338	226534711
UC	BMD	-0.349059	-1	0.30483	0.121842	0	1	0.273247	0.669871	2	9960671	10611654
UC	BMD	-0.2593	-0.88846	0.22239	0.0672364	0	0.79079	0.273939	0.669871	4	109122459	109978982
UC	BMD	-0.259302	-0.86758	0.22582	0.0672377	0	0.75979	0.271248	0.669871	8	1628040	2070902
UC	BMD	0.220912	-0.18888	0.68847	0.048802	0	0.4751	0.277829	0.670042	8	72013185	72917489
UC	BMD	-0.295096	-1	0.28957	0.0870816	0	1	0.278079	0.670042	12	106153788	106964977
UC	BMD	0.390484	-0.37308	1	0.152478	0	1	0.275213	0.670042	14	64033238	65229391
UC	BMD	-0.260069	-0.8486	0.23789	0.0676357	0	0.72045	0.274917	0.670042	16	77739133	78280636
UC	BMD	0.430936	-0.43637	1	0.185706	0	1	0.281331	0.67257	15	40604781	42332685
UC	BMD	0.251521	-0.22989	0.84855	0.0632627	0	0.72614	0.285685	0.674587	1	232954943	233639473
UC	BMD	0.261494	-0.23229	0.95415	0.068379	0	0.92168	0.2866	0.674587	3	11997659	12859209
UC	BMD	0.167884	-0.1444	0.5225	0.028185	0	0.27315	0.286468	0.674587	3	40897628	42301657
UC	BMD	-0.322649	-1	0.32444	0.104102	0	1	0.288027	0.674587	4	160828481	161666201
UC	BMD	-0.436814	-1	0.49518	0.190806	0	1	0.28788	0.674587	9	38822978	43903829
UC	BMD	0.295504	-0.27537	1	0.0873224	0	1	0.283791	0.674587	9	110630151	111368107
UC	BMD	0.332583	-0.33178	1	0.110612	0	1	0.287287	0.674587	10	133818037	134856054
UC	BMD	-0.356576	-1	0.38599	0.127147	0	1	0.286503	0.674587	14	89482884	90662836
UC	BMD	-0.285646	-1	0.27665	0.0815934	0	1	0.289598	0.675271	14	86653344	87350275
UC	BMD	0.206113	-0.19681	0.6659	0.0424826	0	0.44363	0.291669	0.678172	17	25872111	27344401
UC	BMD	0.242378	-0.23797	0.82431	0.0587473	0	0.68659	0.294292	0.680671	6	46430702	47313443
UC	BMD	0.344614	-0.33181	1	0.118759	0	1	0.294437	0.680671	11	11081300	11632650
UC	BMD	0.284786	-0.26395	1	0.0811033	0	1	0.295194	0.680671	21	23266942	24055941
UC	BMD	0.323764	-0.32413	1	0.104823	0	1	0.296028	0.681425	2	24669225	25895394
UC	BMD	-0.337822	-1	0.36165	0.114124	0	1	0.297642	0.682817	1	4281477	4773403
UC	BMD	-0.166432	-0.49789	0.16095	0.0276996	0	0.24807	0.297629	0.682817	1	221856865	222763597
UC	BMD	-0.280024	-1	0.28022	0.0784132	0	1	0.297926	0.682817	2	20064518	21084898
UC	BMD	0.213404	-0.2037	0.69794	0.0455413	0	0.48712	0.298395	0.682839	22	23143365	23950732
UC	BMD	0.324929	-0.33438	1	0.105579	0	1	0.302021	0.685578	8	113650854	114781574
UC	BMD	0.298364	-0.32518	1	0.0890209	0	1	0.300925	0.685578	11	11632651	12470449
UC	BMD	0.229809	-0.22481	0.77507	0.0528121	0	0.6052	0.304202	0.68889	14	76694202	77425453
UC	BMD	0.266889	-0.27419	0.9942	0.0712298	0	0.99251	0.310677	0.696956	13	63206536	63973941
UC	BMD	0.239905	-0.24367	0.85675	0.0575543	0	0.74325	0.310797	0.696956	14	51418372	52206122
UC	BMD	0.263227	-0.29089	0.98657	0.0692886	0	0.98269	0.316988	0.699539	2	3314203	4016104
UC	BMD	-0.291279	-1	0.3212	0.0848436	0	1	0.314291	0.699539	2	168437446	169224445
UC	BMD	-0.344047	-1	0.39625	0.118368	0	1	0.315497	0.699539	4	178314528	179233905
UC	BMD	-0.25912	-1	0.27767	0.067143	0	1	0.316478	0.699539	5	159663734	160519049
UC	BMD	-0.386936	-1	0.49375	0.14972	0	1	0.318968	0.70059	1	70992906	72513119
UC	BMD	-0.381586	-1	0.4798	0.145608	0	1	0.320763	0.702651	1	5362405	6136814
UC	BMD	0.339588	-0.40503	1	0.11532	0	1	0.321801	0.704041	6	23939307	24950379
UC	BMD	0.243169	-0.2598	0.88553	0.0591313	0	0.78992	0.32197	0.704041	11	98145571	98929380
UC	BMD	-0.312488	-1	0.394	0.0976486	0	1	0.326601	0.70629	6	149278799	150635315
UC	BMD	-0.303024	-1	0.36563	0.0918238	0	1	0.327018	0.70629	7	41415926	42494806
UC	BMD	0.297826	-0.33617	1	0.0887002	0	1	0.324351	0.70629	11	66782662	68000949
UC	BMD	0.240219	-0.27976	0.9184	0.0577051	0	0.85097	0.325952	0.70629	14	98885323	99474533
UC	BMD	-0.386829	-1	0.48647	0.149636	0	1	0.326845	0.70629	17	33614190	34474611
UC	BMD	-0.29912	-1	0.36209	0.0894727	0	1	0.328032	0.707062	1	184953090	186179447
UC	BMD	0.337368	-0.41889	1	0.113817	0	1	0.328298	0.707062	9	119890465	121008529
UC	BMD	0.216026	-0.23559	0.7558	0.0466673	0	0.57172	0.332651	0.710348	2	110097869	112644828
UC	BMD	-0.342458	-1	0.45128	0.117278	0	1	0.333548	0.710872	2	179224871	180336045
UC	BMD	-0.226219	-0.80336	0.26	0.0511752	0	0.65084	0.333958	0.710872	9	14244748	14902924
UC	BMD	0.246878	-0.30273	0.93724	0.0609489	0	0.88152	0.334659	0.711526	9	136770927	137593527
UC	BMD	-0.245093	-0.95115	0.27641	0.0600706	0	0.91692	0.336243	0.712453	1	119408889	120345066
UC	BMD	0.268408	-0.3303	1	0.0720429	0	1	0.336023	0.712453	6	117674077	118529071
UC	BMD	0.327519	-0.39959	1	0.107269	0	1	0.336199	0.712453	17	2699136	3430440
UC	BMD	0.248859	-0.31705	0.96884	0.0619307	0	0.97076	0.341975	0.714331	3	171134850	172004760
UC	BMD	-0.236281	-0.92379	0.30153	0.0558287	0	0.85788	0.342192	0.714331	3	195710291	196383152
UC	BMD	0.189987	-0.22048	0.64609	0.0360951	0	0.41922	0.340761	0.714331	4	146174872	147161042
UC	BMD	0.293	-0.37026	1	0.0858489	0	1	0.340409	0.714331	12	8123318	8760628
UC	BMD	-0.196227	-0.6594	0.22522	0.0385052	0	0.43635	0.34235	0.714331	13	40091624	41003943
UC	BMD	-0.380276	-1	0.5369	0.14461	0	1	0.343815	0.715554	14	78374054	79199451
UC	BMD	-0.264626	-1	0.32456	0.0700272	0	1	0.344903	0.716606	8	85116735	86251870
UC	BMD	0.303263	-0.40577	1	0.0919687	0	1	0.344614	0.716606	19	35649344	36638122
UC	BMD	0.150818	-0.16983	0.5065	0.0227462	0	0.25754	0.345502	0.716986	11	16383387	17583948
UC	BMD	0.297127	-0.40256	1	0.0882845	0	1	0.348201	0.719206	2	67224028	67979828
UC	BMD	0.275971	-0.35309	1	0.0761599	0	1	0.347933	0.719206	9	9920259	10675474
UC	BMD	-0.243559	-0.99922	0.3192	0.059321	0	1	0.354901	0.724321	6	53425493	54452767
UC	BMD	-0.29671	-1	0.40306	0.0880368	0	1	0.353675	0.724321	11	107846825	109891837
UC	BMD	0.22818	-0.29949	0.9668	0.052066	0	0.97166	0.356994	0.724321	19	3893910	4741718
UC	BMD	-0.1525	-0.50275	0.17587	0.0232563	0	0.25497	0.356058	0.724321	19	46765061	47752727
UC	BMD	-0.250978	-1	0.34134	0.0629897	0	1	0.36032	0.727143	5	13608148	14910295
UC	BMD	-0.267324	-1	0.38193	0.0714623	0	1	0.362083	0.728194	4	123768694	124534997
UC	BMD	0.213656	-0.26913	0.81918	0.0456488	0	0.68211	0.362001	0.728194	4	156520289	157597309
UC	BMD	0.370362	-0.55516	1	0.137168	0	1	0.364219	0.728194	6	3964073	4657086
UC	BMD	-0.248052	-1	0.3427	0.0615296	0	1	0.363019	0.728194	6	137553213	138825721
UC	BMD	-0.189264	-0.69565	0.24705	0.0358208	0	0.49605	0.363468	0.728194	9	125137579	126092931
UC	BMD	-0.212481	-0.7888	0.28756	0.0451483	0	0.6278	0.364393	0.728194	12	27797263	28753585
UC	BMD	0.215406	-0.28818	0.88195	0.0464	0	0.79868	0.363109	0.728194	19	762047	1515920
UC	BMD	-0.301519	-1	0.44591	0.0909138	0	1	0.365938	0.728913	2	12732507	13625450
UC	BMD	0.241437	-0.32308	1	0.0582917	0	1	0.365787	0.728913	8	118300069	119423298
UC	BMD	-0.185708	-0.68951	0.25038	0.0344876	0	0.48117	0.368857	0.73048	6	31106494	31250556
UC	BMD	-0.19601	-0.74515	0.25504	0.03842	0	0.56071	0.367785	0.73048	8	120216588	121554390
UC	BMD	0.276142	-0.41004	1	0.0762545	0	1	0.370549	0.73048	17	69245591	70495119
UC	BMD	-0.150247	-0.61258	0.19553	0.0225742	0	0.38373	0.371822	0.731746	1	66778016	67761890
UC	BMD	-0.29582	-1	0.45464	0.0875094	0	1	0.378758	0.736557	2	113930669	115203835
UC	BMD	0.350842	-0.55968	1	0.12309	0	1	0.378457	0.736557	13	111621245	112319064
UC	BMD	0.234775	-0.345	0.95525	0.0551195	0	0.93038	0.376758	0.736557	14	25585042	26395690
UC	BMD	0.267271	-0.3876	1	0.0714338	0	1	0.38047	0.737051	9	130902728	132193798
UC	BMD	-0.231996	-0.95717	0.32911	0.0538223	0	0.92711	0.384404	0.740564	1	186179448	187072605
UC	BMD	-0.181721	-0.7346	0.26182	0.0330224	0	0.54507	0.386537	0.742876	19	55182974	55714085
UC	BMD	-0.219652	-0.89858	0.32764	0.048247	0	0.82412	0.391967	0.749214	5	71468652	73314061
UC	BMD	0.21883	-0.31541	0.89416	0.0478865	0	0.80594	0.394451	0.752124	4	40590542	41360937
UC	BMD	0.259199	-0.38337	1	0.0671841	0	1	0.396005	0.752838	21	41344743	42187152
UC	BMD	-0.290218	-1	0.4773	0.0842265	0	1	0.398031	0.753197	8	21650454	22895018
UC	BMD	-0.217609	-0.87575	0.32719	0.0473535	0	0.78071	0.398408	0.753331	8	114781575	115334858
UC	BMD	0.300109	-0.4543	1	0.0900654	0	1	0.400498	0.755541	3	96055533	97351955
UC	BMD	-0.267044	-1	0.44536	0.0713124	0	1	0.402192	0.75667	5	36431968	37925487
UC	BMD	0.200591	-0.29322	0.78625	0.0402366	0	0.62076	0.402327	0.75667	18	13641480	14439251
UC	BMD	0.0957161	-0.13336	0.33074	0.00916156	0	0.11019	0.40432	0.758678	11	15126768	16383386
UC	BMD	-0.323887	-1	0.60391	0.104903	0	1	0.405259	0.759142	18	66407961	67195980
UC	BMD	-0.215537	-0.9855	0.33031	0.0464562	0	0.98641	0.405285	0.759142	20	6128359	7231796
UC	BMD	0.208538	-0.33334	0.9361	0.0434882	0	0.90296	0.407196	0.759368	4	174470207	175295842
UC	BMD	-0.214455	-0.90033	0.33355	0.0459909	0	0.82911	0.408328	0.759368	6	19449153	20418020
UC	BMD	0.137737	-0.19341	0.50254	0.0189715	0	0.25372	0.407705	0.759368	7	37981937	38966483
UC	BMD	-0.169614	-0.68608	0.25117	0.0287689	0	0.47683	0.406611	0.759368	8	6663428	8064600
UC	BMD	0.276893	-0.47052	1	0.0766698	0	1	0.410244	0.759368	20	52411533	53120334
UC	BMD	0.253528	-0.4273	1	0.0642762	0	1	0.413075	0.762314	12	101825062	102966633
UC	BMD	-0.30314	-1	0.54982	0.0918937	0	1	0.416437	0.767367	10	5396243	6234718
UC	BMD	-0.209591	-0.89304	0.33991	0.0439285	0	0.80805	0.416992	0.767608	9	23091194	23859374
UC	BMD	0.232093	-0.37836	1	0.0538672	0	1	0.418094	0.768693	6	92953799	93696825
UC	BMD	0.267515	-0.44531	1	0.0715643	0	1	0.420469	0.770181	8	101448440	102548680
UC	BMD	-0.313832	-1	0.60328	0.0984905	0	1	0.422165	0.770538	1	181324206	182420540
UC	BMD	0.281835	-0.48621	1	0.079431	0	1	0.421012	0.770538	12	43072680	43980531
UC	BMD	-0.221237	-0.98433	0.38048	0.0489457	0	1	0.423286	0.771096	11	122589225	123398882
UC	BMD	0.238437	-0.4029	1	0.0568522	0	1	0.425421	0.772921	6	39785908	40778401
UC	BMD	0.13811	-0.2153	0.51304	0.0190743	0	0.26321	0.428578	0.778083	2	11230350	11995765
UC	BMD	0.210357	-0.35346	0.91752	0.0442502	0	0.85515	0.430089	0.779675	8	60476249	61324889
UC	BMD	0.162175	-0.26778	0.64773	0.0263008	0	0.42158	0.431087	0.779802	1	41093876	41977966
UC	BMD	0.185609	-0.31039	0.75931	0.0344506	0	0.59654	0.434172	0.779802	9	116159541	117054909
UC	BMD	0.242794	-0.42648	1	0.058949	0	1	0.432196	0.779802	18	38498382	39410165
UC	BMD	0.232419	-0.44434	1	0.0540187	0	1	0.43731	0.782957	8	144934289	146303787
UC	BMD	-0.24884	-1	0.45231	0.0619211	0	1	0.437122	0.782957	17	31318754	32356061
UC	BMD	-0.211191	-0.93825	0.35951	0.0446015	0	0.92944	0.436881	0.782957	17	78438333	79333774
UC	BMD	-0.173182	-0.69359	0.27929	0.0299921	0	0.48873	0.43789	0.783425	11	6180841	7191230
UC	BMD	0.191473	-0.32267	0.84381	0.036662	0	0.72442	0.439032	0.784897	3	195196790	195710290
UC	BMD	0.251296	-0.46191	1	0.0631499	0	1	0.440945	0.787621	9	19463293	20483880
UC	BMD	0.288931	-0.56822	1	0.0834813	0	1	0.441196	0.787621	16	65072404	65882820
UC	BMD	0.209607	-0.35931	0.98507	0.043935	0	1	0.442368	0.787933	1	40200951	41093875
UC	BMD	0.235039	-0.43859	1	0.0552431	0	1	0.442652	0.787933	6	99678877	100878645
UC	BMD	0.240002	-0.46008	1	0.057601	0	1	0.444652	0.789209	3	184524269	185709996
UC	BMD	0.264969	-0.51231	1	0.0702088	0	1	0.445442	0.789472	11	21442723	22368743
UC	BMD	-0.275118	-1	0.55572	0.0756902	0	1	0.446733	0.790449	12	96017783	96828314
UC	BMD	-0.219431	-1	0.413	0.0481502	0	1	0.447381	0.79063	4	39820062	40590541
UC	BMD	0.195457	-0.35096	0.99121	0.0382034	0	1	0.448249	0.790844	1	163141863	163854567
UC	BMD	0.233076	-0.42642	1	0.0543244	0	1	0.448353	0.790844	11	121208187	122589224
UC	BMD	-0.130216	-0.49414	0.22134	0.0169562	0	0.24893	0.448695	0.790844	19	41004106	41733463
UC	BMD	-0.240515	-1	0.48497	0.0578473	0	1	0.450041	0.791352	2	131760639	132598285
UC	BMD	-0.215816	-0.9956	0.41862	0.0465765	0	1	0.449925	0.791352	6	153082362	153791461
UC	BMD	0.261492	-0.54643	1	0.0683779	0	1	0.452565	0.791749	3	158460059	159478751
UC	BMD	-0.288263	-1	0.5798	0.0830958	0	1	0.450736	0.791749	12	106964978	108183188
UC	BMD	-0.204351	-0.96566	0.39521	0.0417594	0	0.96483	0.455007	0.792157	3	132124019	132925967
UC	BMD	-0.159342	-0.66602	0.30271	0.02539	0	0.45948	0.46071	0.79781	17	36116885	37361178
UC	BMD	0.226936	-0.45434	1	0.0514997	0	1	0.461212	0.797877	5	598321	1206609
UC	BMD	0.209394	-0.41363	1	0.043846	0	1	0.462376	0.798207	13	51554237	53336571
UC	BMD	-0.20406	-1	0.4147	0.0416406	0	1	0.464075	0.798469	7	12694916	13213541
UC	BMD	-0.169529	-0.73634	0.30836	0.0287402	0	0.54814	0.464368	0.798469	7	75243900	76451928
UC	BMD	0.272733	-0.62343	1	0.0743831	0	1	0.466254	0.800193	7	8718352	9225106
UC	BMD	-0.144994	-0.59704	0.2565	0.0210233	0	0.36473	0.468415	0.800667	15	46022643	46884071
UC	BMD	0.165757	-0.3193	0.73545	0.0274754	0	0.54648	0.470069	0.801921	10	29393750	30000223
UC	BMD	0.248405	-0.52228	1	0.0617048	0	1	0.47082	0.802645	12	30358378	31067298
UC	BMD	0.123287	-0.21855	0.50368	0.0151996	0	0.25751	0.472129	0.803612	1	200134006	201067952
UC	BMD	0.184456	-0.35848	0.83601	0.034024	0	0.73583	0.472883	0.803934	5	106389389	107265911
UC	BMD	0.14697	-0.29653	0.66155	0.0216003	0	0.45019	0.474717	0.805382	2	41540440	42307418
UC	BMD	0.240609	-0.55983	1	0.0578925	0	1	0.482059	0.808671	1	86761555	87667572
UC	BMD	0.188443	-0.39896	0.931	0.0355109	0	0.88508	0.485698	0.808671	6	33864263	34979270
UC	BMD	0.187214	-0.38919	0.94879	0.0350492	0	0.95752	0.48586	0.808671	9	112865521	113646149
UC	BMD	0.211626	-0.43627	1	0.0447856	0	1	0.479081	0.808671	10	125798320	126875816
UC	BMD	-0.235424	-1	0.54522	0.0554246	0	1	0.485325	0.808671	11	34672698	35500367
UC	BMD	-0.226169	-1	0.50457	0.0511522	0	1	0.484518	0.808671	11	49386072	50217008
UC	BMD	-0.131947	-0.53982	0.25796	0.0174101	0	0.29283	0.48494	0.808671	15	37962916	39238840
UC	BMD	-0.217389	-1	0.47118	0.047258	0	1	0.478551	0.808671	17	70495120	71466953
UC	BMD	-0.166307	-0.75036	0.35148	0.0276581	0	0.56987	0.493282	0.813471	2	132598286	133352950
UC	BMD	-0.184098	-1	0.43196	0.0338922	0	1	0.493686	0.813471	7	7926501	8718351
UC	BMD	-0.149587	-0.65027	0.29778	0.0223764	0	0.42837	0.493241	0.813471	8	2070903	2396122
UC	BMD	0.210751	-0.48004	1	0.0444159	0	1	0.493704	0.813471	18	848351	1940211
UC	BMD	-0.214676	-1	0.49064	0.0460859	0	1	0.491166	0.813471	18	72785207	73568260
UC	BMD	-0.234821	-1	0.57882	0.0551408	0	1	0.497613	0.814168	3	159478752	160584961
UC	BMD	0.207272	-0.46965	1	0.0429617	0	1	0.497326	0.814168	7	100849308	101950748
UC	BMD	-0.251304	-1	0.60352	0.0631538	0	1	0.495823	0.814168	9	2441121	3079045
UC	BMD	0.15169	-0.32693	0.69243	0.0230097	0	0.49166	0.497764	0.814168	17	43460501	44865832
UC	BMD	-0.103013	-0.42857	0.21214	0.0106116	0	0.18766	0.498724	0.814649	1	2215496	2983519
UC	BMD	-0.263963	-1	0.6847	0.0696767	0	1	0.503909	0.817953	1	237409459	238094455
UC	BMD	-0.137193	-0.64278	0.29217	0.0188219	0	0.42125	0.50266	0.817953	9	117054910	117989017
UC	BMD	-0.107094	-0.4514	0.21639	0.0114691	0	0.20557	0.508979	0.82266	19	45893308	46765060
UC	BMD	0.241034	-0.62689	1	0.0580973	0	1	0.514968	0.825829	5	6936734	8079415
UC	BMD	0.192281	-0.47945	1	0.0369718	0	1	0.514927	0.825829	7	150897819	152253294
UC	BMD	-0.174147	-0.8908	0.40862	0.0303272	0	0.85857	0.513764	0.825829	10	114255955	115588903
UC	BMD	0.114842	-0.26071	0.56024	0.0131887	0	0.3234	0.514458	0.825829	13	42950158	43931931
UC	BMD	-0.234138	-1	0.63105	0.0548204	0	1	0.520642	0.827263	2	10181	789195
UC	BMD	0.124389	-0.26575	0.55986	0.0154726	0	0.32484	0.52213	0.827263	4	183603893	184338584
UC	BMD	-0.275576	-1	0.85246	0.0759419	0	1	0.520868	0.827263	5	97316602	98567769
UC	BMD	0.0889611	-0.19687	0.37991	0.00791408	0	0.14619	0.519598	0.827263	7	121042051	121946052
UC	BMD	0.14053	-0.31952	0.64647	0.0197487	0	0.42242	0.518965	0.827263	13	99402295	100470868
UC	BMD	0.158329	-0.3708	0.77558	0.0250681	0	0.63369	0.520906	0.827263	16	8341013	9104469
UC	BMD	0.183987	-0.45801	1	0.0338511	0	1	0.521047	0.827263	20	15962577	16661516
UC	BMD	-0.249329	-1	0.69993	0.0621648	0	1	0.518482	0.827263	20	57924038	58780894
UC	BMD	0.162128	-0.39108	0.80452	0.0262856	0	0.67326	0.524419	0.829396	16	73140782	74135275
UC	BMD	0.147593	-0.33796	0.70439	0.0217837	0	0.51268	0.526028	0.829506	13	98527336	99402294
UC	BMD	-0.122521	-0.65256	0.30474	0.0150113	0	0.45399	0.533165	0.833178	20	43008891	44072210
UC	BMD	-0.170567	-0.90986	0.4228	0.0290933	0	0.87148	0.536703	0.836679	2	67979829	68877774
UC	BMD	-0.142233	-0.74178	0.36952	0.0202303	0	0.59108	0.539995	0.839689	3	168972663	170174578
UC	BMD	0.205395	-0.55746	1	0.0421869	0	1	0.544102	0.842384	2	184148656	184866232
UC	BMD	0.189624	-0.56117	1	0.0359572	0	1	0.545613	0.842566	15	24099947	24531187
UC	BMD	0.165184	-0.45378	0.93322	0.0272859	0	0.94719	0.546744	0.842726	11	22368744	23164544
UC	BMD	-0.240177	-1	0.73413	0.0576849	0	1	0.546361	0.842726	12	132012317	132957945
UC	BMD	-0.11817	-0.557	0.30326	0.0139642	0	0.31714	0.549154	0.845381	6	158952061	159604052
UC	BMD	0.158394	-0.43103	0.84129	0.0250888	0	0.74333	0.551326	0.845686	2	77372831	78080057
UC	BMD	-0.250427	-1	0.87644	0.0627139	0	1	0.552102	0.845686	11	24091273	24892439
UC	BMD	-0.153717	-0.8009	0.39605	0.0236288	0	0.66894	0.550586	0.845686	19	16079007	17045963
UC	BMD	0.195062	-0.57608	1	0.0380492	0	1	0.554062	0.846084	2	239634351	240325600
UC	BMD	0.226129	-0.70379	1	0.0511342	0	1	0.557792	0.846084	4	32746821	33640822
UC	BMD	-0.155642	-0.84031	0.4134	0.0242244	0	0.75669	0.556643	0.846084	5	130573818	132554690
UC	BMD	0.160412	-0.43012	0.90358	0.0257321	0	0.86863	0.556757	0.846084	10	81763231	82378048
UC	BMD	0.216871	-0.62059	1	0.0470331	0	1	0.554908	0.846084	13	30068526	31433218
UC	BMD	0.15763	-0.41665	0.85787	0.0248473	0	0.75849	0.554609	0.846084	13	47433529	48137479
UC	BMD	-0.22188	-1	0.7151	0.0492306	0	1	0.557417	0.846084	15	84209761	85494083
UC	BMD	0.132182	-0.35165	0.67757	0.017472	0	0.4755	0.558553	0.846084	17	42348004	43460500
UC	BMD	0.145644	-0.38596	0.79066	0.0212123	0	0.64518	0.554969	0.846084	17	66757557	68176219
UC	BMD	-0.152361	-0.8423	0.43	0.0232138	0	0.77534	0.558336	0.846084	22	33501726	34361897
UC	BMD	0.228977	-0.70463	1	0.0524303	0	1	0.560592	0.847351	2	119635490	121073752
UC	BMD	-0.169304	-1	0.48648	0.0286638	0	1	0.562481	0.848793	7	66453994	66914875
UC	BMD	0.19131	-0.55069	1	0.0365996	0	1	0.565363	0.84908	3	59998584	60571139
UC	BMD	0.174162	-0.49951	1	0.0303325	0	1	0.565356	0.84908	5	22149043	23246745
UC	BMD	0.120039	-0.31907	0.5992	0.0144092	0	0.36774	0.569848	0.850107	1	196179111	197935821
UC	BMD	-0.182395	-1	0.585	0.0332679	0	1	0.572301	0.852732	1	82123369	83461215
UC	BMD	-0.186527	-1	0.62498	0.0347924	0	1	0.573176	0.853002	14	52760554	54359598
UC	BMD	-0.141317	-0.78059	0.40927	0.0199705	0	0.6458	0.573695	0.853044	12	92061180	93487547
UC	BMD	-0.186848	-1	0.60894	0.034912	0	1	0.575737	0.85423	5	91956906	93814604
UC	BMD	0.183508	-0.57548	1	0.0336752	0	1	0.578568	0.856364	7	144324465	145415775
UC	BMD	0.17933	-0.57132	1	0.0321591	0	1	0.580569	0.857807	9	136042491	136770926
UC	BMD	0.161818	-0.50204	1	0.0261851	0	1	0.582251	0.858716	5	16592320	17803477
UC	BMD	-0.112288	-0.55995	0.32743	0.0126086	0	0.33234	0.583463	0.859987	12	63055937	63764111
UC	BMD	-0.143921	-0.87247	0.43985	0.0207133	0	0.8126	0.590444	0.862525	1	164726580	165553812
UC	BMD	0.166137	-0.54305	1	0.0276013	0	1	0.58995	0.862525	2	143259781	144503688
UC	BMD	0.119449	-0.36596	0.66399	0.0142679	0	0.46418	0.593695	0.865219	2	2680064	3314202
UC	BMD	-0.162009	-1	0.57725	0.0262468	0	1	0.601938	0.868485	11	28577719	29530460
UC	BMD	-0.162771	-1	0.56475	0.0264943	0	1	0.601514	0.868485	13	37499811	38290689
UC	BMD	-0.217274	-1	0.80655	0.047208	0	1	0.601829	0.868485	17	52	815653
UC	BMD	-0.214085	-1	0.85946	0.0458324	0	1	0.602952	0.868929	2	33123605	33735318
UC	BMD	-0.16765	-1	0.58844	0.0281065	0	1	0.603657	0.869436	3	118903054	119759983
UC	BMD	0.121898	-0.38044	0.72376	0.0148591	0	0.54435	0.605696	0.870843	1	88656690	89753964
UC	BMD	0.1649	-0.583	1	0.027192	0	1	0.605607	0.870843	12	123396635	124843768
UC	BMD	-0.133315	-0.82765	0.45176	0.0177728	0	0.74453	0.607773	0.871791	1	7711795	8580987
UC	BMD	-0.164868	-1	0.57055	0.0271814	0	1	0.607237	0.871791	17	20402495	21432873
UC	BMD	-0.103389	-0.55226	0.33432	0.0106892	0	0.31685	0.610207	0.872288	1	218563961	220073132
UC	BMD	0.122687	-0.39642	0.74146	0.015052	0	0.57749	0.613631	0.872908	1	163854568	164726579
UC	BMD	-0.197923	-1	0.76248	0.0391735	0	1	0.615294	0.872908	6	54452768	55469137
UC	BMD	-0.133058	-0.88354	0.4441	0.0177046	0	0.86327	0.614886	0.872908	7	20122180	21390644
UC	BMD	0.178966	-0.70704	1	0.0320288	0	1	0.61706	0.874405	1	103784542	104984435
UC	BMD	0.0796591	-0.24395	0.41722	0.00634557	0	0.17791	0.619099	0.876748	1	21416122	22145629
UC	BMD	-0.143137	-1	0.5157	0.0204883	0	1	0.624416	0.876748	3	44141694	45844191
UC	BMD	-0.201396	-1	0.80557	0.0405604	0	1	0.621917	0.876748	3	88375764	89612939
UC	BMD	-0.127285	-0.7473	0.4217	0.0162015	0	0.61218	0.621259	0.876748	7	66914876	67474722
UC	BMD	0.105281	-0.33409	0.60916	0.0110841	0	0.39169	0.623382	0.876748	9	10469	653661
UC	BMD	0.112189	-0.37124	0.63832	0.0125863	0	0.4267	0.623946	0.876748	11	61717118	62800368
UC	BMD	0.125404	-0.42493	0.77764	0.0157261	0	0.64922	0.620041	0.876748	14	34695196	35379988
UC	BMD	-0.137904	-0.94603	0.49541	0.0190176	0	0.97118	0.627915	0.878652	13	109813577	110995432
UC	BMD	0.0955895	-0.31389	0.53862	0.00913735	0	0.30275	0.627799	0.878652	14	23985937	24906056
UC	BMD	-0.111717	-0.69444	0.39514	0.0124806	0	0.52243	0.629371	0.879189	8	135313674	136220342
UC	BMD	-0.11211	-0.66787	0.38999	0.0125685	0	0.4689	0.633838	0.882923	17	1480057	2699135
UC	BMD	-0.156222	-1	0.64047	0.0244055	0	1	0.634431	0.883249	1	204092538	205009623
UC	BMD	0.137614	-0.50881	0.93289	0.0189377	0	0.95308	0.635646	0.88424	8	22895019	23788494
UC	BMD	0.0837231	-0.28158	0.4683	0.00700955	0	0.23062	0.639919	0.885377	17	68176220	69245590
UC	BMD	-0.122706	-0.86465	0.49969	0.0150568	0	0.85262	0.647203	0.889096	19	50451926	51259178
UC	BMD	-0.0660106	-0.36201	0.23282	0.0043574	0	0.13606	0.650139	0.891268	1	8580988	9475966
UC	BMD	0.165661	-0.73573	1	0.0274434	0	1	0.655177	0.892197	1	215825792	216658126
UC	BMD	-0.114506	-0.79197	0.46579	0.0131117	0	0.69532	0.655953	0.892197	2	172501316	173287857
UC	BMD	-0.125429	-0.86635	0.49101	0.0157324	0	0.83437	0.652202	0.892197	6	51826424	52598879
UC	BMD	0.146402	-0.61659	1	0.0214335	0	1	0.654056	0.892197	6	162254230	163336361
UC	BMD	0.178158	-0.79457	1	0.0317403	0	1	0.653419	0.892197	10	126875817	127997708
UC	BMD	0.0935163	-0.35866	0.57052	0.0087453	0	0.34225	0.661235	0.892506	1	16732169	17557746
UC	BMD	-0.115581	-0.78076	0.50683	0.013359	0	0.66559	0.662123	0.892506	1	91870060	92904465
UC	BMD	-0.185337	-1	0.93615	0.0343497	0	1	0.658539	0.892506	9	126092932	127184582
UC	BMD	-0.115748	-0.7667	0.4786	0.0133977	0	0.65909	0.661065	0.892506	12	12721875	13559527
UC	BMD	-0.122931	-0.88293	0.50648	0.0151121	0	0.83414	0.661163	0.892506	12	108183189	109031819
UC	BMD	-0.120061	-0.87449	0.52347	0.0144146	0	0.88085	0.66293	0.89291	9	140097760	141146682
UC	BMD	-0.177458	-1	0.86351	0.0314913	0	1	0.663149	0.89291	18	15220935	20009696
UC	BMD	-0.127657	-0.9195	0.58658	0.0162964	0	0.96893	0.665428	0.894999	1	47257262	48105233
UC	BMD	-0.132006	-0.9855	0.60276	0.0174256	0	1	0.666301	0.895683	2	11995766	12732506
UC	BMD	0.109293	-0.50319	0.80781	0.0119449	0	0.72809	0.686422	0.907848	19	43317283	43960958
UC	BMD	-0.095028	-0.70993	0.44493	0.00903032	0	0.58796	0.689778	0.909354	7	2473750	3100211
UC	BMD	0.127302	-0.62956	1	0.0162059	0	1	0.692684	0.910744	5	65606871	67096191
UC	BMD	0.090486	-0.39751	0.61923	0.00818772	0	0.41021	0.694166	0.911718	4	115306150	116204703
UC	BMD	-0.12066	-1	0.62203	0.0145589	0	1	0.695437	0.911722	5	73314062	74245354
UC	BMD	-0.122614	-1	0.61318	0.0150343	0	1	0.694652	0.911722	6	17391995	18208676
UC	BMD	-0.11383	-0.89391	0.54957	0.0129573	0	0.89789	0.696714	0.912143	5	134556571	135344943
UC	BMD	-0.10649	-0.80853	0.51415	0.0113402	0	0.72986	0.697562	0.912767	20	56172844	56951773
UC	BMD	-0.136143	-1	0.77512	0.0185349	0	1	0.699903	0.913401	1	101188316	102424611
UC	BMD	-0.111027	-0.89683	0.57543	0.0123269	0	0.93135	0.702529	0.915371	2	182307878	183352290
UC	BMD	0.0993298	-0.48887	0.78871	0.00986642	0	0.68038	0.711648	0.918714	2	142494981	143259780
UC	BMD	-0.0821105	-0.58288	0.3907	0.00674214	0	0.36914	0.7112	0.918714	8	61324890	62330900
UC	BMD	0.110317	-0.58398	0.89883	0.0121698	0	0.93537	0.708859	0.918714	13	114302562	115109851
UC	BMD	-0.0916782	-0.68456	0.454	0.00840488	0	0.5061	0.709672	0.918714	15	77897164	78514101
UC	BMD	0.0813984	-0.37248	0.56677	0.0066257	0	0.34775	0.705563	0.918714	17	58652810	60453120
UC	BMD	0.167028	-1	1	0.0278983	0	1	0.711283	0.918714	17	79333775	80459149
UC	BMD	0.0624016	-0.28037	0.44976	0.00389397	0	0.21766	0.713347	0.919148	4	88502718	89244554
UC	BMD	0.115132	-0.63348	0.986	0.0132553	0	1	0.712957	0.919148	19	54042241	54602370
UC	BMD	-0.113212	-0.94481	0.60599	0.0128171	0	1	0.715618	0.91928	4	10370667	11050119
UC	BMD	-0.128177	-1	0.76894	0.0164293	0	1	0.716496	0.919447	3	111693783	112408513
UC	BMD	0.113181	-0.6515	1	0.0128099	0	1	0.717628	0.91994	2	229764919	230541092
UC	BMD	-0.10095	-0.82076	0.56125	0.0101909	0	0.79742	0.718033	0.91998	2	13625451	14692120
UC	BMD	-0.129015	-1	0.77373	0.0166448	0	1	0.719165	0.920054	9	117989018	119001227
UC	BMD	0.116359	-0.67317	1	0.0135395	0	1	0.720772	0.921098	13	77460045	78693310
UC	BMD	-0.0860623	-0.66336	0.4638	0.00740672	0	0.51639	0.723165	0.922232	8	19488889	20135628
UC	BMD	0.0977844	-0.52161	0.80073	0.00956178	0	0.71871	0.723543	0.922236	2	218396259	219678783
UC	BMD	-0.0940905	-0.77618	0.54326	0.00885301	0	0.69102	0.731989	0.923726	5	2106886	2960068
UC	BMD	0.0910265	-0.51217	0.7389	0.00828582	0	0.63219	0.729663	0.923726	9	80137025	81161597
UC	BMD	0.147682	-0.98449	1	0.02181	0	1	0.72814	0.923726	11	100423902	101152831
UC	BMD	0.116683	-0.74374	1	0.013615	0	1	0.728153	0.923726	12	93487548	94385884
UC	BMD	0.112341	-0.686	1	0.0126206	0	1	0.731229	0.923726	13	50419897	51554236
UC	BMD	0.106697	-0.60039	0.97874	0.0113842	0	1	0.732873	0.923758	10	6234719	6897037
UC	BMD	0.0877972	-0.50436	0.74702	0.00770835	0	0.62444	0.736011	0.92424	13	113573119	114302561
UC	BMD	-0.0601965	-0.45311	0.30581	0.00362362	0	0.2163	0.737566	0.924777	3	75374968	76157470
UC	BMD	0.100773	-0.63425	0.99362	0.0101553	0	1	0.738212	0.925115	6	89974268	91097024
UC	BMD	0.0813165	-0.45557	0.65163	0.00661237	0	0.48362	0.740274	0.925368	18	77148138	78017072
UC	BMD	0.0482124	-0.2493	0.35948	0.00232444	0	0.1383	0.74308	0.925387	13	42037055	42950157
UC	BMD	0.0879444	-0.53344	0.77056	0.00773421	0	0.69593	0.742208	0.925387	20	3736552	4591847
UC	BMD	0.113437	-0.76491	1	0.0128679	0	1	0.744878	0.925454	11	71242835	72875068
UC	BMD	0.0924386	-0.57771	0.85334	0.0085449	0	0.81005	0.744838	0.925454	13	106313848	107037864
UC	BMD	0.0847595	-0.52722	0.81396	0.00718417	0	0.798	0.748203	0.927798	17	14508611	15308722
UC	BMD	0.105369	-0.70248	1	0.0111026	0	1	0.752567	0.931245	2	169224446	170155561
UC	BMD	-0.0796753	-0.6863	0.47063	0.00634815	0	0.53308	0.752503	0.931245	12	28753586	29647193
UC	BMD	0.0680318	-0.40851	0.61776	0.00462833	0	0.44535	0.75488	0.9327	8	16988031	17492672
UC	BMD	-0.0780121	-0.71816	0.52304	0.00608589	0	0.58731	0.76781	0.934973	2	1376546	1875060
UC	BMD	0.0988479	-0.70461	1	0.00977091	0	1	0.765703	0.934973	2	186244921	187498047
UC	BMD	-0.0710441	-0.64357	0.45727	0.00504726	0	0.49388	0.766646	0.934973	6	31250557	31320268
UC	BMD	0.0949904	-0.65887	0.98664	0.00902317	0	1	0.766866	0.934973	6	120339245	121087444
UC	BMD	0.0592859	-0.33823	0.48929	0.00351482	0	0.25931	0.765066	0.934973	9	17990566	18754196
UC	BMD	-0.0551579	-0.44969	0.32887	0.00304239	0	0.22387	0.767187	0.934973	9	115390113	116159540
UC	BMD	0.0656169	-0.42881	0.58541	0.00430557	0	0.38643	0.769262	0.934973	10	30000224	30919469
UC	BMD	-0.0694048	-0.6185	0.44571	0.00481703	0	0.44871	0.768078	0.934973	11	68887345	69713996
UC	BMD	0.0767471	-0.49855	0.73177	0.00589012	0	0.6161	0.764548	0.934973	16	79662635	80559685
UC	BMD	-0.0546733	-0.43476	0.32742	0.00298917	0	0.20851	0.762305	0.934973	19	17045964	17750518
UC	BMD	-0.0739766	-0.68966	0.50312	0.00547253	0	0.59441	0.770162	0.935142	15	50195877	51605477
UC	BMD	-0.0769288	-0.73133	0.53815	0.00591804	0	0.63029	0.772854	0.937486	8	12947936	13395051
UC	BMD	-0.0965526	-1	0.73998	0.00932241	0	1	0.774832	0.938035	9	25957607	26747214
UC	BMD	-0.0745107	-0.71847	0.54903	0.00555184	0	0.64074	0.775855	0.938295	21	34383795	35729261
UC	BMD	-0.0947918	-1	0.80393	0.00898548	0	1	0.779166	0.939381	2	137061004	138073791
UC	BMD	-0.0510608	-0.46184	0.35293	0.0026072	0	0.24292	0.792691	0.93956	2	155207970	156130947
UC	BMD	-0.0953027	-1	0.83056	0.0090826	0	1	0.791323	0.93956	3	68319771	69784969
UC	BMD	-0.0606616	-0.58788	0.43448	0.00367984	0	0.41786	0.788165	0.93956	4	104384535	105319195
UC	BMD	-0.0489323	-0.43737	0.33405	0.00239437	0	0.21216	0.788113	0.93956	5	123191942	124109485
UC	BMD	-0.0741153	-0.80326	0.61445	0.00549308	0	0.83582	0.795829	0.93956	5	141253831	142532956
UC	BMD	0.0977735	-0.86138	1	0.00955965	0	1	0.790984	0.93956	6	122929291	123854857
UC	BMD	0.052041	-0.35972	0.46771	0.00270826	0	0.25372	0.792268	0.93956	6	152376500	153082361
UC	BMD	0.10553	-0.99622	1	0.0111366	0	1	0.795065	0.93956	8	2396123	2970491
UC	BMD	0.0554834	-0.40714	0.54279	0.00307841	0	0.33152	0.797433	0.93956	9	97418634	98885862
UC	BMD	0.0612238	-0.45765	0.58054	0.00374836	0	0.38939	0.792187	0.93956	12	31797153	32368905
UC	BMD	-0.0545037	-0.52093	0.38653	0.00297065	0	0.30851	0.796025	0.93956	15	34410073	35118927
UC	BMD	0.0678171	-0.54929	0.76272	0.00459916	0	0.73335	0.795761	0.93956	19	33028100	33785835
UC	BMD	0.0765961	-0.6056	0.86737	0.00586696	0	0.8975	0.790074	0.93956	19	55714086	56411086
UC	BMD	0.0645394	-0.43179	0.59775	0.00416533	0	0.39831	0.785466	0.93956	21	15026793	15840033
UC	BMD	0.0649519	-0.51333	0.68512	0.00421875	0	0.54207	0.798531	0.939898	7	154407488	155280610
UC	BMD	-0.0565589	-0.63932	0.45551	0.00319891	0	0.48942	0.801836	0.942838	1	34371023	35201626
UC	BMD	-0.0602102	-0.64119	0.4855	0.00362527	0	0.49474	0.809857	0.943985	1	2983520	3582047
UC	BMD	0.0900646	-0.86967	1	0.00811164	0	1	0.804793	0.943985	2	222327714	223353965
UC	BMD	-0.0566928	-0.58722	0.44957	0.00321407	0	0.41545	0.805524	0.943985	10	112164982	113117615
UC	BMD	-0.04882	-0.54405	0.42325	0.00238339	0	0.38791	0.804171	0.943985	11	68000950	68887344
UC	BMD	-0.0571586	-0.6093	0.45361	0.00326711	0	0.42974	0.807188	0.943985	16	10351809	11022542
UC	BMD	-0.0717705	-0.87094	0.66763	0.00515101	0	0.98493	0.810062	0.943985	19	53431218	54042240
UC	BMD	0.07586	-0.67734	0.93231	0.00575473	0	1	0.806025	0.943985	21	38046450	39252059
UC	BMD	0.0568675	-0.46187	0.59396	0.00323391	0	0.42005	0.807529	0.943985	22	50347997	51244236
UC	BMD	-0.0815708	-1	0.77036	0.0066538	0	1	0.811922	0.94481	11	87676871	88359287
UC	BMD	0.0519556	-0.43744	0.53416	0.00269939	0	0.33738	0.814082	0.946428	17	65582328	66757556
UC	BMD	0.0637656	-0.58665	0.79738	0.00406606	0	0.78323	0.81799	0.946523	12	111592382	113947983
UC	BMD	-0.0522389	-0.603	0.45981	0.0027289	0	0.42324	0.821221	0.947423	14	69794543	71140426
UC	BMD	-0.0641117	-0.83804	0.63114	0.00411031	0	0.93229	0.823051	0.94834	4	167643769	168623790
UC	BMD	0.0648918	-0.65116	0.86205	0.00421095	0	0.92801	0.82445	0.948375	21	37303549	38046449
UC	BMD	-0.0744647	-1	0.7882	0.00554499	0	1	0.825651	0.94867	1	79065287	80099353
UC	BMD	0.0744657	-0.82822	1	0.00554514	0	1	0.82792	0.949723	1	195161236	196179110
UC	BMD	-0.0630558	-0.87365	0.63479	0.00397603	0	0.95292	0.830955	0.949884	3	32378806	33020868
UC	BMD	0.0366247	-0.31297	0.3981	0.00134137	0	0.17996	0.829537	0.949884	6	43770627	44596897
UC	BMD	0.068767	-0.7595	0.95887	0.00472889	0	1	0.831801	0.949968	9	36749274	37687112
UC	BMD	-0.0268245	-0.28786	0.23373	0.000719553	0	0.09292	0.835405	0.951367	7	95174848	96564981
UC	BMD	0.0570529	-0.63786	0.81082	0.00325504	0	0.90537	0.845782	0.955938	1	4773404	5362404
UC	BMD	-0.0611118	-0.87281	0.72418	0.00373466	0	1	0.845202	0.955938	2	235625790	236276287
UC	BMD	0.0446003	-0.45896	0.57224	0.00198919	0	0.38432	0.845966	0.955938	12	55416803	56987105
UC	BMD	0.0586385	-0.72024	0.92135	0.00343847	0	1	0.851358	0.956077	3	164037361	165054911
UC	BMD	0.0477381	-0.5131	0.64908	0.00227893	0	0.509	0.848246	0.956077	4	89244555	90236971
UC	BMD	0.0545273	-0.62745	0.82432	0.00297323	0	0.91012	0.84999	0.956077	7	27351287	28890886
UC	BMD	-0.0425648	-0.57641	0.47885	0.00181176	0	0.4044	0.854269	0.956077	7	98173565	99465540
UC	BMD	0.055583	-0.66331	0.82152	0.00308947	0	0.87117	0.848712	0.956077	12	25990814	26958056
UC	BMD	0.0544476	-0.66103	0.78928	0.00296454	0	0.82656	0.853203	0.956077	12	26958057	27797262
UC	BMD	0.0431155	-0.4754	0.57768	0.00185894	0	0.40482	0.857282	0.957726	11	48765367	49386071
UC	BMD	0.0488541	-0.60969	0.70743	0.00238672	0	0.64627	0.858322	0.958453	11	101881253	102671665
UC	BMD	-0.0532268	-0.8533	0.71905	0.00283309	0	0.97923	0.861109	0.958953	1	86017268	86761554
UC	BMD	0.062972	-0.87963	1	0.00396548	0	1	0.859371	0.958953	1	192468374	193575516
UC	BMD	0.0460324	-0.56529	0.68768	0.00211898	0	0.58929	0.860418	0.958953	13	61268156	62135827
UC	BMD	0.0590327	-0.83713	1	0.00348486	0	1	0.86462	0.961992	8	102548681	103716053
UC	BMD	-0.0367901	-0.54754	0.44467	0.00135351	0	0.34754	0.86994	0.963988	8	70004666	70872088
UC	BMD	0.045423	-0.65187	0.80643	0.00206325	0	0.85683	0.872559	0.965585	16	19104258	20351261
UC	BMD	-0.0437594	-0.7275	0.61572	0.00191489	0	0.64866	0.873438	0.965665	11	134351065	134946450
UC	BMD	0.046082	-0.65379	0.82184	0.00212355	0	0.91576	0.876107	0.966035	9	86769887	87815449
UC	BMD	0.0465546	-0.67649	0.81872	0.00216733	0	0.9005	0.875093	0.966035	9	124119884	125137578
UC	BMD	-0.0702728	-1	1	0.00493827	0	1	0.875771	0.966035	10	19421515	19965624
UC	BMD	-0.0396803	-0.69707	0.55726	0.00157453	0	0.60474	0.877746	0.96611	12	116197676	117091843
UC	BMD	-0.0350405	-0.55137	0.47332	0.00122784	0	0.36785	0.879641	0.966898	20	26318859	30569659
UC	BMD	-0.0542387	-1	0.94991	0.00294184	0	1	0.884843	0.969151	11	4946052	5533057
UC	BMD	0.0363053	-0.53086	0.63316	0.00131808	0	0.5081	0.883468	0.969151	15	67396521	69089815
UC	BMD	0.0322652	-0.46746	0.54933	0.00104104	0	0.36269	0.886581	0.969339	1	10753428	11709173
UC	BMD	0.0292314	-0.40591	0.47706	0.000854473	0	0.26867	0.8859	0.969339	2	198140351	199654969
UC	BMD	0.0335728	-0.49385	0.58117	0.00112713	0	0.40625	0.887953	0.969926	14	72665320	73373373
UC	BMD	-0.0494193	-1	0.8679	0.00244227	0	1	0.888705	0.969926	17	73741322	74908266
UC	BMD	-0.0518771	-1	0.99981	0.00269123	0	1	0.889684	0.970564	6	20418021	21295864
UC	BMD	0.038226	-0.71242	0.88064	0.00146122	0	1	0.901521	0.974965	3	11226368	11997658
UC	BMD	-0.0358807	-0.73785	0.64616	0.00128742	0	0.73314	0.898452	0.974965	7	15064	617319
UC	BMD	0.0306228	-0.53323	0.60276	0.000937753	0	0.46322	0.900917	0.974965	10	77144962	78665481
UC	BMD	-0.0428518	-0.9793	0.8942	0.00183628	0	1	0.900368	0.974965	11	74399332	75445253
UC	BMD	-0.0500786	-1	1	0.00250787	0	1	0.901644	0.974965	11	76518907	77719870
UC	BMD	0.0451434	-0.94851	1	0.00203792	0	1	0.900682	0.974965	15	98025685	98828261
UC	BMD	0.0289936	-0.46753	0.54933	0.000840629	0	0.36964	0.900126	0.974965	19	13213187	13968319
UC	BMD	0.0316133	-0.60119	0.70806	0.000999398	0	0.69753	0.903498	0.975569	22	30962256	31904549
UC	BMD	-0.0360522	-0.846	0.72118	0.00129976	0	0.96001	0.906931	0.977383	4	144401043	146174871
UC	BMD	-0.0349468	-0.93059	0.87413	0.00122128	0	1	0.916935	0.9777	6	36346354	37570051
UC	BMD	0.0284531	-0.60776	0.67384	0.000809577	0	0.59834	0.916137	0.9777	8	4893121	5566269
UC	BMD	-0.0294092	-0.73376	0.68066	0.000864899	0	0.83045	0.916093	0.9777	9	105846546	107061019
UC	BMD	0.0252582	-0.47976	0.54205	0.000637975	0	0.39279	0.911905	0.9777	17	34474612	36116884
UC	BMD	-0.0189374	-0.40039	0.36262	0.000358624	0	0.19221	0.917238	0.9777	19	43960959	45040932
UC	BMD	-0.0337706	-0.96666	0.89287	0.00114046	0	1	0.921033	0.978171	2	117822517	118663653
UC	BMD	0.031081	-0.75737	0.91503	0.000966029	0	1	0.922369	0.978171	7	52635124	53176523
UC	BMD	0.0216986	-0.49759	0.54831	0.000470827	0	0.44075	0.921063	0.978171	11	113889020	114742317
UC	BMD	-0.0273955	-0.69735	0.65473	0.000750514	0	0.74334	0.92025	0.978171	12	94385885	95147845
UC	BMD	0.0367476	-1	1	0.00135039	0	1	0.923622	0.978514	4	22835186	23858350
UC	BMD	0.0163425	-0.34694	0.3785	0.000267076	0	0.1752	0.924294	0.978805	14	68976913	69794542
UC	BMD	0.0385688	-1	1	0.00148755	0	1	0.925594	0.979502	12	40017397	41198229
UC	BMD	0.0368907	-1	1	0.00136093	0	1	0.925749	0.979502	16	7704355	8341012
UC	BMD	0.0365111	-1	1	0.00133306	0	1	0.930849	0.981277	5	177659903	178595252
UC	BMD	-0.0191329	-0.49499	0.44346	0.000366069	0	0.30569	0.92901	0.981277	6	159604053	160583918
UC	BMD	0.0226632	-0.58013	0.6533	0.000513619	0	0.55996	0.93161	0.981277	9	90890980	91643255
UC	BMD	-0.0197533	-0.56864	0.5205	0.000390194	0	0.43107	0.934378	0.982074	1	116207298	117046311
UC	BMD	-0.0224819	-0.68169	0.62136	0.000505436	0	0.62988	0.933136	0.982074	11	7915072	9080939
UC	BMD	0.0231365	-0.62625	0.69825	0.000535298	0	0.65899	0.933387	0.982074	11	30570130	32065771
UC	BMD	0.0192082	-0.49608	0.55116	0.000368955	0	0.40639	0.935366	0.982074	13	36579414	37499810
UC	BMD	0.0195237	-0.5112	0.56104	0.000381176	0	0.40499	0.935189	0.982074	18	46558307	47455925
UC	BMD	-0.0292094	-1	0.99628	0.000853189	0	1	0.935904	0.98222	3	33020869	33991869
UC	BMD	0.0181428	-0.48764	0.53445	0.00032916	0	0.35674	0.937472	0.982451	16	75525960	76635467
UC	BMD	-0.0171955	-0.55331	0.50777	0.000295685	0	0.4227	0.939677	0.982825	17	74908267	75619256
UC	BMD	0.0253925	-0.87829	1	0.000644777	0	1	0.940982	0.983354	7	148622914	149842999
UC	BMD	-0.0182559	-0.69072	0.66804	0.000333279	0	0.70821	0.947193	0.98592	1	61377616	62778733
UC	BMD	-0.0130128	-0.50537	0.4465	0.000169334	0	0.32438	0.951759	0.98592	1	159882516	161054076
UC	BMD	0.0172744	-0.67191	0.71906	0.000298403	0	0.72873	0.951369	0.98592	6	127545460	128763380
UC	BMD	-0.0168587	-0.67121	0.65522	0.000284215	0	0.65784	0.950729	0.98592	6	129850179	130550137
UC	BMD	0.0118537	-0.39743	0.4252	0.00014051	0	0.22596	0.951296	0.98592	6	138825722	139716713
UC	BMD	0.0230002	-0.98666	1	0.000529011	0	1	0.949404	0.98592	8	32454963	33982537
UC	BMD	0.0238281	-0.91263	0.97583	0.00056778	0	1	0.945119	0.98592	18	47455926	48228379
UC	BMD	-0.0103962	-0.34114	0.3214	0.000108081	0	0.14965	0.948729	0.98592	21	27774351	28616539
UC	BMD	-0.0115146	-0.40782	0.37268	0.000132585	0	0.22519	0.946948	0.98592	21	39252060	40480831
UC	BMD	-0.0165854	-0.76451	0.70243	0.000275074	0	0.88708	0.954696	0.986811	4	28927439	29758399
UC	BMD	-0.0121933	-0.60729	0.56352	0.000148677	0	0.54083	0.960051	0.987657	1	10539	1376204
UC	BMD	-0.0176012	-1	0.99467	0.000309801	0	1	0.960953	0.987657	2	223353966	224123079
UC	BMD	-0.0133527	-0.73437	0.70322	0.000178295	0	0.87607	0.961159	0.987657	6	38688721	39785907
UC	BMD	-0.0150403	-0.90924	0.87343	0.00022621	0	1	0.963305	0.988337	5	81710195	82720248
UC	BMD	-0.013334	-0.83895	0.75246	0.000177796	0	1	0.965838	0.988337	6	79859904	80693927
UC	BMD	-0.00755055	-0.36586	0.35133	5.7e-05	0	0.17248	0.965039	0.988337	6	82388205	83571953
UC	BMD	-0.015197	-1	1	0.000230949	0	1	0.966294	0.988392	10	118416050	119528730
UC	BMD	0.00936409	-0.55112	0.58125	8.77e-05	0	0.45124	0.969596	0.989753	1	90941550	91870059
UC	BMD	-0.00980367	-0.6172	0.60262	9.61e-05	0	0.54456	0.969636	0.989753	7	15013695	15877564
UC	BMD	-0.0140885	-1	1	0.000198487	0	1	0.971422	0.990192	11	12470450	13364727
UC	BMD	-0.00782392	-0.67003	0.66905	6.12e-05	0	0.68793	0.977498	0.99087	1	217352166	218563960
UC	BMD	0.00700627	-0.62841	0.64349	4.91e-05	0	0.61367	0.979028	0.99087	17	38880482	40233545
UC	BMD	-0.00639972	-0.45426	0.45672	4.1e-05	0	0.28552	0.975045	0.99087	19	17750519	18504867
UC	BMD	-0.00548528	-0.47752	0.45918	3.01e-05	0	0.31699	0.979189	0.99087	20	10279604	11257012
UC	BMD	-0.00382781	-0.31767	0.30441	1.47e-05	0	0.12945	0.97989	0.991172	1	205009624	205917548
UC	BMD	0.00845895	-0.96295	1	7.16e-05	0	1	0.981274	0.991756	7	33159278	34114532
UC	BMD	0.00395264	-0.48146	0.48962	1.56e-05	0	0.33207	0.985719	0.992987	1	165553813	166458031
UC	BMD	0.0040315	-0.43707	0.44844	1.63e-05	0	0.27839	0.984165	0.992987	4	8882617	9482867
UC	BMD	0.00625291	-0.9044	0.87864	3.91e-05	0	1	0.984927	0.992987	19	38472871	39370419
UC	BMD	0.00493194	-0.81419	0.87332	2.43e-05	0	1	0.987849	0.993682	16	64207177	65072403
UC	BMD	-0.00121251	-0.43935	0.42668	1.47e-06	0	0.25624	0.995099	0.997807	14	90662837	92101228
UC	BMD	-0.00166792	-1	1	2.78e-06	0	1	0.996786	0.998816	8	115334859	116094203
UC	BMD	0.000543226	-0.51482	0.52273	2.95e-07	0	0.42809	0.997993	0.999212	1	161054077	161945442
UC	BMD	0.000824451	-0.68998	0.69617	6.8e-07	0	0.76654	0.997717	0.999212	12	130629841	131404042
UC	BMD	-0.000285012	-0.60356	0.60543	8.12e-08	0	0.55822	0.999113	0.999292	14	102004378	103617472
UC	BMD	NA	NA	NA	NA	NA	NA	NA	NA	3	125475723	125992650
UC	BMD	NA	NA	NA	NA	NA	NA	NA	NA	4	90236972	91309863
UC	BMD	NA	NA	NA	NA	NA	NA	NA	NA	14	62717986	64033237

## Sheet: Table 4
Supplementary Table 4.The result of local genetic correlation analysis(IBD vs osteoporosis)
phen1	phen2	log2FoldChange	rho.lower	rho.upper	r2	r2.lower	r2.upper	p	padj	CHR	START	STOP
IBD	osteoporosis	-0.687727	-0.92225	-0.45607	0.472968	0.208	0.85055	3.9e-06	0.0104632	6	32539568	32586784
IBD	osteoporosis	-0.403756	-0.60326	-0.21299	0.163019	0.04537	0.36392	9.08e-05	0.0493038	6	32208902	32454577
IBD	osteoporosis	-0.495011	-0.72976	-0.26245	0.245036	0.06888	0.53255	0.000173893	0.0583628	6	32586785	32629239
IBD	osteoporosis	0.806175	0.41831	1	0.649918	0.17498	1	0.000164128	0.0583628	6	137553213	138825721
IBD	osteoporosis	-0.742836	-1	-0.36726	0.551806	0.13488	1	0.00020448	0.0610032	8	96175631	96900513
IBD	osteoporosis	0.904156	0.45264	1	0.817497	0.20488	1	0.000326529	0.087673	12	41198230	42117736
IBD	osteoporosis	0.716299	0.33517	1	0.513085	0.11234	1	0.000472265	0.10565	6	16566883	17391994
IBD	osteoporosis	0.613286	0.26559	1	0.37612	0.07054	1	0.000826761	0.10565	8	81340232	82878769
IBD	osteoporosis	-1	-1	-0.42423	1	0.17997	1	0.00091121	0.106374	9	87815450	89171796
IBD	osteoporosis	-0.633749	-1	-0.26353	0.401637	0.06945	1	0.00112884	0.11019	20	5379451	6128358
IBD	osteoporosis	0.805835	0.33117	1	0.64937	0.10967	1	0.00148703	0.123997	1	92904466	94168576
IBD	osteoporosis	-0.298312	-0.48193	-0.11695	0.0889901	0.01368	0.23226	0.00145104	0.123997	6	32682214	32897998
IBD	osteoporosis	0.660355	0.26457	1	0.436069	0.07016	1	0.00184725	0.123997	15	70767984	72058129
IBD	osteoporosis	-0.8302	-1	-0.32523	0.689233	0.10584	1	0.0020423	0.133746	19	17045964	17750518
IBD	osteoporosis	-0.405816	-0.64457	-0.15824	0.164687	0.02504	0.41547	0.00214309	0.137005	6	32629240	32682213
IBD	osteoporosis	-0.699636	-1	-0.26959	0.48949	0.07268	1	0.0024341	0.139054	2	7966710	8978798
IBD	osteoporosis	-0.870375	-1	-0.3273	0.757553	0.10713	1	0.00259074	0.139123	4	39820062	40590541
IBD	osteoporosis	-0.94102	-1	-0.33927	0.885518	0.11511	1	0.00311105	0.147629	4	34721846	35411236
IBD	osteoporosis	-0.767008	-1	-0.27972	0.588302	0.07825	1	0.00310708	0.147629	7	115321302	116835336
IBD	osteoporosis	-1	-1	-0.30032	1	0.0915	1	0.00323816	0.149904	3	9970732	11226367
IBD	osteoporosis	0.545728	0.19403	1	0.297819	0.03765	1	0.00356955	0.156298	7	73128831	75243899
IBD	osteoporosis	0.618726	0.21821	1	0.382822	0.04771	1	0.00358794	0.156298	12	111592382	113947983
IBD	osteoporosis	-0.994094	-1	-0.34319	0.988223	0.11846	1	0.00360912	0.156298	16	83778372	84440154
IBD	osteoporosis	-0.594365	-1	-0.20442	0.35327	0.04179	1	0.00406142	0.158888	6	23939307	24950379
IBD	osteoporosis	-0.948835	-1	-0.33466	0.900288	0.11472	1	0.00408316	0.158888	7	52635124	53176523
IBD	osteoporosis	-0.621535	-1	-0.20538	0.386305	0.04225	1	0.00440749	0.16101	2	36867390	37603360
IBD	osteoporosis	0.650399	0.21565	1	0.423019	0.0466	1	0.00490191	0.168739	9	134141937	135135887
IBD	osteoporosis	0.367176	0.10941	0.64212	0.134818	0.01201	0.41232	0.00523845	0.169461	20	56951774	57924037
IBD	osteoporosis	-0.573042	-1	-0.18403	0.328377	0.03474	1	0.00534834	0.170956	12	131404043	132012316
IBD	osteoporosis	-0.733958	-1	-0.2351	0.538695	0.05558	1	0.005873	0.178242	3	73606613	74383137
IBD	osteoporosis	-0.736857	-1	-0.22792	0.542958	0.05223	1	0.00631051	0.179806	9	8262304	9170120
IBD	osteoporosis	0.679996	0.20149	1	0.462394	0.04089	1	0.00650766	0.180105	4	159176074	160828480
IBD	osteoporosis	-0.626823	-1	-0.17696	0.392908	0.03131	1	0.00700843	0.184487	14	23985937	24906056
IBD	osteoporosis	0.532808	0.15793	1	0.283884	0.02561	1	0.0071041	0.185189	8	144934289	146303787
IBD	osteoporosis	-0.7724	-1	-0.23731	0.596601	0.05713	1	0.00733899	0.189172	9	112076382	112865520
IBD	osteoporosis	-0.501459	-0.96808	-0.14178	0.251461	0.0205	0.93717	0.00761132	0.189226	11	24091273	24892439
IBD	osteoporosis	-0.847184	-1	-0.2387	0.717721	0.05823	1	0.0081278	0.196605	7	46247336	47253454
IBD	osteoporosis	-0.671186	-1	-0.18748	0.45049	0.03594	1	0.00861612	0.198724	1	229075157	230227247
IBD	osteoporosis	-0.771947	-1	-0.20927	0.595903	0.04492	1	0.00918345	0.203226	5	2960069	3677595
IBD	osteoporosis	-0.657815	-1	-0.16717	0.43272	0.02981	1	0.00950727	0.206053	4	58940257	59692948
IBD	osteoporosis	-0.800682	-1	-0.22262	0.641092	0.05217	1	0.0095928	0.206053	19	40171414	41004105
IBD	osteoporosis	0.772295	0.21229	1	0.596439	0.04591	1	0.0102769	0.20722	2	64696090	65938002
IBD	osteoporosis	1	0.26267	1	1	0.07339	1	0.00994333	0.20722	7	127903739	128779173
IBD	osteoporosis	-0.520209	-1	-0.12263	0.270618	0.0154	1	0.0106081	0.209432	2	124730992	125741528
IBD	osteoporosis	0.681162	0.16158	1	0.463982	0.02858	1	0.0114014	0.220236	7	8718352	9225106
IBD	osteoporosis	-0.79064	-1	-0.18699	0.625112	0.03928	1	0.0129628	0.230497	4	121393009	121981243
IBD	osteoporosis	0.683505	0.15391	1	0.467179	0.025	1	0.0135212	0.23076	2	79900056	80737811
IBD	osteoporosis	-0.692688	-1	-0.16888	0.479817	0.02911	1	0.0137036	0.23141	5	52837226	53747856
IBD	osteoporosis	-0.372767	-0.70682	-0.07763	0.138955	0.00703	0.4996	0.0144694	0.234038	19	1515921	2253174
IBD	osteoporosis	0.617755	0.12527	1	0.381621	0.01725	1	0.0153223	0.234529	3	59998584	60571139
IBD	osteoporosis	-0.633686	-1	-0.13401	0.401558	0.02102	1	0.0147587	0.234529	11	13364728	15126767
IBD	osteoporosis	-0.549388	-1	-0.1073	0.301827	0.01368	1	0.015057	0.234529	15	100742118	101550750
IBD	osteoporosis	-0.514356	-1	-0.10826	0.264562	0.01285	1	0.014714	0.234529	20	38427595	40272390
IBD	osteoporosis	0.497157	0.1017	1	0.247165	0.01165	1	0.017633	0.254502	17	43460501	44865832
IBD	osteoporosis	-0.426099	-0.86349	-0.07901	0.18156	0.0077	0.74562	0.0180673	0.255162	20	61470769	62179241
IBD	osteoporosis	-0.475266	-0.83546	-0.0908	0.225877	0.01013	0.698	0.0188181	0.25593	6	32454578	32539567
IBD	osteoporosis	-0.889225	-1	-0.17267	0.790721	0.03724	1	0.0187275	0.25593	6	70363349	71610787
IBD	osteoporosis	0.460414	0.08109	1	0.211981	0.00854	1	0.0189814	0.25593	8	72917490	73838027
IBD	osteoporosis	0.626265	0.11452	1	0.392208	0.01585	1	0.0189772	0.25593	20	4591848	5379450
IBD	osteoporosis	0.388065	0.05618	0.75738	0.150595	0.00455	0.57363	0.0193721	0.256585	8	21650454	22895018
IBD	osteoporosis	-0.534966	-1	-0.08888	0.286188	0.01084	1	0.0201705	0.261937	1	169521552	170193207
IBD	osteoporosis	-0.644751	-1	-0.11608	0.415704	0.01678	1	0.0203891	0.261937	10	95528161	97040172
IBD	osteoporosis	0.350951	0.06007	0.68262	0.123167	0.00453	0.46598	0.0203693	0.261937	17	34474612	36116884
IBD	osteoporosis	0.669107	0.10718	1	0.447704	0.01585	1	0.0213317	0.2689	3	151904022	153406718
IBD	osteoporosis	0.400055	0.05728	0.84525	0.160044	0.00475	0.71444	0.0219263	0.27059	1	1376205	2215495
IBD	osteoporosis	-0.598169	-1	-0.09772	0.357807	0.01347	1	0.0219697	0.27059	2	126754028	127895644
IBD	osteoporosis	-0.701538	-1	-0.11658	0.492155	0.01776	1	0.0219399	0.27059	4	31395093	32260117
IBD	osteoporosis	-0.830395	-1	-0.12348	0.689556	0.02345	1	0.0252589	0.290004	13	104378436	105672500
IBD	osteoporosis	-0.801987	-1	-0.12051	0.643184	0.02108	1	0.0261553	0.295084	3	121362443	122340832
IBD	osteoporosis	0.453884	0.05421	0.97573	0.206011	0.00551	0.95205	0.0269967	0.303289	3	168972663	170174578
IBD	osteoporosis	-0.477207	-1	-0.06108	0.227726	0.00657	1	0.0271552	0.303799	6	134313644	135544083
IBD	osteoporosis	-0.456873	-1	-0.05993	0.208733	0.00535	1	0.0294815	0.31594	1	65894185	66778015
IBD	osteoporosis	-0.442246	-0.97174	-0.05398	0.195582	0.00528	0.94428	0.0298336	0.31594	3	170174579	171134849
IBD	osteoporosis	-0.510322	-1	-0.05234	0.260429	0.00518	1	0.0301296	0.317247	18	27823156	28792734
IBD	osteoporosis	0.395231	0.03983	0.83619	0.156207	0.00384	0.69922	0.0310657	0.3233	5	75959516	77290255
IBD	osteoporosis	-0.607973	-1	-0.07157	0.369631	0.00903	1	0.0313655	0.323909	5	81710195	82720248
IBD	osteoporosis	-0.780161	-1	-0.07015	0.60865	0.01545	1	0.0312961	0.323909	6	85038135	85837203
IBD	osteoporosis	-0.503338	-1	-0.05012	0.253349	0.00502	1	0.0329433	0.330048	17	74908267	75619256
IBD	osteoporosis	0.649028	0.04981	1	0.421237	0.00823	1	0.034419	0.334837	17	815654	1480056
IBD	osteoporosis	0.561497	0.04336	1	0.315279	0.00639	1	0.0349123	0.336045	16	1996493	3379996
IBD	osteoporosis	-0.867788	-1	-0.06495	0.753055	0.01433	1	0.0352849	0.337673	17	71466954	72383472
IBD	osteoporosis	0.625227	0.04248	1	0.390909	0.00801	1	0.0360573	0.340683	2	195300251	196446299
IBD	osteoporosis	-0.814025	-1	-0.09868	0.662637	0.01871	1	0.0359033	0.340683	5	126992837	128067414
IBD	osteoporosis	0.355372	0.02353	0.74583	0.126289	0.00233	0.55626	0.0362637	0.340683	12	54371449	55416802
IBD	osteoporosis	0.694604	0.06239	1	0.482475	0.01117	1	0.0369846	0.344706	2	33735319	34239776
IBD	osteoporosis	-0.833276	-1	-0.0642	0.694349	0.01602	1	0.0370267	0.344706	4	25832019	27385580
IBD	osteoporosis	-0.511026	-1	-0.04171	0.261147	0.00541	1	0.0376402	0.347299	22	36135969	37364004
IBD	osteoporosis	0.714865	0.06887	1	0.511031	0.01156	1	0.040465	0.358576	3	14312008	15150876
IBD	osteoporosis	0.627885	0.03999	1	0.39424	0.00774	1	0.0420604	0.361225	2	36120744	36867389
IBD	osteoporosis	-0.740353	-1	-0.02547	0.548122	0.00879	1	0.0425849	0.361225	4	82655624	84003062
IBD	osteoporosis	0.692932	0.03272	1	0.480155	0.00882	1	0.0426691	0.361225	9	113646150	114443475
IBD	osteoporosis	0.544843	0.0376	1	0.296854	0.00534	1	0.0412503	0.361225	10	73514215	75694023
IBD	osteoporosis	-0.602954	-1	-0.0267	0.363553	0.00662	1	0.042732	0.361225	18	74471746	75240760
IBD	osteoporosis	-0.539517	-1	-0.014	0.291079	0.00411	1	0.0444462	0.363255	1	201067953	202583884
IBD	osteoporosis	-0.71623	-1	-0.04489	0.512986	0.01034	1	0.0446814	0.363255	3	110935509	111693782
IBD	osteoporosis	-0.537061	-1	-0.01216	0.288434	0.00411	1	0.045721	0.367548	7	154407488	155280610
IBD	osteoporosis	0.604106	0.02379	1	0.364944	0.00613	1	0.046363	0.371596	2	101556800	102494487
IBD	osteoporosis	0.437119	0.00199	1	0.191073	0.00246	1	0.0475617	0.374496	2	10611655	11230349
IBD	osteoporosis	-0.520856	-1	-0.00976	0.271291	0.00365	1	0.0474964	0.374496	7	148622914	149842999
IBD	osteoporosis	-0.493236	-1	-0.00747	0.243282	0.00289	1	0.048047	0.375894	11	74399332	75445253
IBD	osteoporosis	-0.741259	-1	-0.02219	0.549465	0.00868	1	0.0481592	0.375894	20	32484507	33890060
IBD	osteoporosis	-0.502709	-1	-0.00039	0.252716	0.00317	1	0.048978	0.377891	2	75148104	75942397
IBD	osteoporosis	-0.447984	-1	-0.01005	0.20069	0.00265	1	0.0487758	0.377891	8	130383564	131545725
IBD	osteoporosis	0.53776	-0.02022	1	0.289186	0	1	0.0549168	0.409588	22	45170650	46351048
IBD	osteoporosis	0.277061	-0.00487	0.5926	0.0767626	0	0.35117	0.055495	0.411451	6	21295865	22199713
IBD	osteoporosis	-0.367451	-0.92042	0.00219	0.13502	0	0.84718	0.0553677	0.411451	11	113889020	114742317
IBD	osteoporosis	0.565197	-0.01594	1	0.319447	0	1	0.0562029	0.411451	19	35649344	36638122
IBD	osteoporosis	-0.609283	-1	-0.00582	0.371226	0.00496	1	0.0572754	0.413399	4	113916003	115306149
IBD	osteoporosis	-0.388286	-0.89116	-0.0012	0.150766	0.00207	0.79417	0.056918	0.413399	13	34722392	35744568
IBD	osteoporosis	-0.349556	-0.78874	0.0174	0.122189	0	0.6221	0.0583133	0.41864	8	94999067	96175630
IBD	osteoporosis	0.508169	-0.02465	1	0.258236	0	1	0.0592391	0.423024	22	27192924	27952441
IBD	osteoporosis	-0.601496	-1	0.02804	0.361797	0	1	0.0618804	0.425414	1	23907046	25885138
IBD	osteoporosis	-0.358024	-0.81715	0.00586	0.128181	0	0.66773	0.061839	0.425414	8	20812108	21650453
IBD	osteoporosis	0.376771	-0.02271	0.93726	0.141956	0	0.87846	0.0608479	0.425414	13	41003944	42037054
IBD	osteoporosis	-0.751929	-1	0.04751	0.565397	0	1	0.0613304	0.425414	14	102004378	103617472
IBD	osteoporosis	0.407673	-0.02062	1	0.166197	0	1	0.06221	0.425414	19	49415190	50451925
IBD	osteoporosis	-0.381923	-0.93069	0.01629	0.145865	0	0.86619	0.0637807	0.429263	6	34979271	36346353
IBD	osteoporosis	-0.65312	-1	0.03982	0.426566	0	1	0.0637594	0.429263	6	159604053	160583918
IBD	osteoporosis	0.409309	-0.023	0.97714	0.167534	0	0.95481	0.0636659	0.429263	11	62800369	64594822
IBD	osteoporosis	0.713701	-0.02668	1	0.509369	0	1	0.0641096	0.429263	20	22780957	23808562
IBD	osteoporosis	0.4656	-0.03767	1	0.216783	0	1	0.0663011	0.432523	3	60197	795746
IBD	osteoporosis	-0.744473	-1	0.04632	0.554239	0	1	0.0658204	0.432523	3	111693783	112408513
IBD	osteoporosis	-0.447953	-1	0.02688	0.200662	0	1	0.0663471	0.432523	9	26747215	27366479
IBD	osteoporosis	-0.710809	-1	0.04686	0.50525	0	1	0.0659265	0.432523	13	63973942	65187138
IBD	osteoporosis	0.456368	-0.03104	1	0.208272	0	1	0.0663685	0.432523	22	23143365	23950732
IBD	osteoporosis	-0.371534	-0.87901	0.02486	0.138037	0	0.77266	0.067087	0.435347	7	50894509	51951647
IBD	osteoporosis	0.398748	-0.03985	0.9751	0.159	0	0.95082	0.0695926	0.443839	12	12721875	13559527
IBD	osteoporosis	-0.532785	-1	0.03457	0.28386	0	1	0.0722862	0.450954	11	80726013	81658298
IBD	osteoporosis	0.205466	-0.01855	0.46368	0.0422165	0	0.215	0.0731148	0.45247	1	66778016	67761890
IBD	osteoporosis	-0.467757	-1	0.04653	0.218797	0	1	0.0728345	0.45247	1	163141863	163854567
IBD	osteoporosis	-0.536426	-1	0.05042	0.287753	0	1	0.0731397	0.45247	3	189451806	190591293
IBD	osteoporosis	0.514693	-0.06014	1	0.264909	0	1	0.0735224	0.45277	1	158900370	159882515
IBD	osteoporosis	0.463957	-0.04602	1	0.215256	0	1	0.0748033	0.45647	18	40471408	41425454
IBD	osteoporosis	-0.391516	-0.9974	0.04258	0.153285	0	0.99626	0.0752943	0.458424	6	19449153	20418020
IBD	osteoporosis	-0.42039	-1	0.03567	0.176728	0	1	0.076408	0.461024	3	44141694	45844191
IBD	osteoporosis	-0.545698	-1	0.067	0.297787	0	1	0.0766058	0.461181	10	1329233	1872960
IBD	osteoporosis	-0.660049	-1	0.07635	0.435665	0	1	0.0771602	0.462445	3	7529555	8664892
IBD	osteoporosis	0.646763	-0.07703	1	0.418302	0	1	0.078509	0.466364	16	65072404	65882820
IBD	osteoporosis	-0.534936	-1	0.07528	0.286157	0	1	0.0786837	0.46637	8	121554391	122622804
IBD	osteoporosis	-0.332189	-0.78442	0.0417	0.11035	0	0.61531	0.0789054	0.466654	11	33905328	34672697
IBD	osteoporosis	0.480928	-0.05798	1	0.231292	0	1	0.0807208	0.471348	11	124403478	125266684
IBD	osteoporosis	-0.568071	-1	0.0753	0.322705	0	1	0.0824523	0.475407	8	12947936	13395051
IBD	osteoporosis	-0.603479	-1	0.09224	0.364187	0	1	0.0835857	0.479546	1	182420541	183920616
IBD	osteoporosis	0.626165	-0.08339	1	0.392082	0	1	0.0851947	0.482607	1	111134063	112489248
IBD	osteoporosis	-0.43309	-1	0.0715	0.187567	0	1	0.0869895	0.482607	8	126766828	128073654
IBD	osteoporosis	0.329865	-0.03821	0.78518	0.108811	0	0.6165	0.0871533	0.482607	12	104140832	105079100
IBD	osteoporosis	0.437119	-0.06755	1	0.191073	0	1	0.0870655	0.482607	14	52760554	54359598
IBD	osteoporosis	0.460723	-0.05826	1	0.212266	0	1	0.0864286	0.482607	16	82310205	83077869
IBD	osteoporosis	-0.626737	-1	0.11329	0.3928	0	1	0.0853893	0.482607	17	1480057	2699135
IBD	osteoporosis	-0.35263	-0.8654	0.04767	0.124348	0	0.74891	0.0871748	0.482607	17	36116885	37361178
IBD	osteoporosis	0.385968	-0.05827	1	0.148971	0	1	0.0893613	0.489663	2	3314203	4016104
IBD	osteoporosis	0.26288	-0.03614	0.60693	0.069106	0	0.36836	0.0901663	0.490013	2	24669225	25895394
IBD	osteoporosis	0.398934	-0.05452	1	0.159148	0	1	0.0901372	0.490013	2	127895645	129486897
IBD	osteoporosis	0.470723	-0.07888	1	0.22158	0	1	0.0910161	0.492369	3	86660980	87411258
IBD	osteoporosis	-0.416118	-1	0.08624	0.173154	0	1	0.0930365	0.497616	7	48363586	48984625
IBD	osteoporosis	0.26709	-0.04734	0.63562	0.0713372	0	0.40401	0.0935643	0.498453	8	6663428	8064600
IBD	osteoporosis	0.339046	-0.06319	0.85226	0.114952	0	0.72634	0.0941046	0.49935	2	237194298	238185482
IBD	osteoporosis	0.445781	-0.10161	1	0.198721	0	1	0.0954518	0.504504	5	65606871	67096191
IBD	osteoporosis	0.458765	-0.10989	1	0.210465	0	1	0.0970746	0.50566	3	145903839	147358243
IBD	osteoporosis	0.397388	-0.0805	1	0.157917	0	1	0.0972537	0.50566	6	169667887	171053405
IBD	osteoporosis	-0.49038	-1	0.11157	0.240473	0	1	0.0973885	0.50566	8	17947005	18668609
IBD	osteoporosis	-0.287023	-0.68837	0.05922	0.0823821	0	0.47386	0.0974997	0.50566	8	24863244	25859277
IBD	osteoporosis	-0.382612	-1	0.08005	0.146392	0	1	0.097159	0.50566	11	79802287	80726012
IBD	osteoporosis	-0.52412	-1	0.0967	0.274701	0	1	0.0974915	0.50566	12	114685671	115439451
IBD	osteoporosis	-0.395166	-1	0.07901	0.156156	0	1	0.0996157	0.511411	3	132124019	132925967
IBD	osteoporosis	0.408788	-0.07665	1	0.167108	0	1	0.100343	0.513183	16	25235252	26154122
IBD	osteoporosis	-0.482562	-1	0.0969	0.232866	0	1	0.101025	0.515688	4	35993839	36671801
IBD	osteoporosis	0.506269	-0.0797	1	0.256308	0	1	0.101278	0.515999	10	32457294	33655458
IBD	osteoporosis	-0.311884	-0.76346	0.06481	0.0972717	0	0.58288	0.102807	0.52001	10	79952997	81190573
IBD	osteoporosis	0.388113	-0.08969	1	0.150632	0	1	0.103675	0.523247	5	141253831	142532956
IBD	osteoporosis	0.449659	-0.11158	1	0.202193	0	1	0.10487	0.527296	12	71177962	71948185
IBD	osteoporosis	0.38738	-0.0924	1	0.150063	0	1	0.105608	0.528613	5	166863414	168342743
IBD	osteoporosis	0.580986	-0.11906	1	0.337545	0	1	0.106596	0.528613	11	35500368	36331189
IBD	osteoporosis	0.388421	-0.09561	1	0.150871	0	1	0.106216	0.528613	13	85035401	85650680
IBD	osteoporosis	-0.387426	-1	0.09106	0.150099	0	1	0.108182	0.530332	1	43512670	45167235
IBD	osteoporosis	0.567336	-0.13029	1	0.32187	0	1	0.109184	0.532341	9	79451036	80137024
IBD	osteoporosis	-0.421386	-1	0.10039	0.177566	0	1	0.110891	0.53578	9	28067455	28766060
IBD	osteoporosis	-0.430376	-1	0.10831	0.185223	0	1	0.111119	0.53578	16	77270666	77739132
IBD	osteoporosis	0.336952	-0.08376	0.85032	0.113536	0	0.72304	0.111393	0.536004	19	13968320	14891100
IBD	osteoporosis	-0.507183	-1	0.13549	0.257235	0	1	0.112614	0.537067	17	17326541	18900978
IBD	osteoporosis	0.373552	-0.09868	0.97589	0.139541	0	0.95283	0.113818	0.539932	2	86867033	88547312
IBD	osteoporosis	-0.386179	-1	0.10224	0.149135	0	1	0.120508	0.541593	1	226534712	228045554
IBD	osteoporosis	0.499431	-0.15184	1	0.249432	0	1	0.115621	0.541593	2	25895395	26894102
IBD	osteoporosis	0.359729	-0.10931	1	0.129405	0	1	0.120304	0.541593	2	102494488	103305257
IBD	osteoporosis	0.365203	-0.09936	0.95701	0.133373	0	0.91586	0.115615	0.541593	2	174927564	176734750
IBD	osteoporosis	-0.375515	-1	0.11534	0.141012	0	1	0.118426	0.541593	4	55681702	57103100
IBD	osteoporosis	-0.273963	-0.68079	0.06765	0.0750558	0	0.46347	0.118002	0.541593	6	106053916	107309327
IBD	osteoporosis	-0.373022	-1	0.09055	0.139146	0	1	0.116337	0.541593	6	153082362	153791461
IBD	osteoporosis	-0.415701	-1	0.11714	0.172808	0	1	0.118642	0.541593	7	27351287	28890886
IBD	osteoporosis	0.540656	-0.15964	1	0.292309	0	1	0.118215	0.541593	7	66453994	66914875
IBD	osteoporosis	0.46367	-0.13102	1	0.21499	0	1	0.115243	0.541593	8	105370131	106500950
IBD	osteoporosis	-0.56533	-1	0.15586	0.319598	0	1	0.120801	0.541593	9	32253284	33194892
IBD	osteoporosis	0.330297	-0.09448	0.98877	0.109096	0	0.97767	0.121379	0.541593	9	83455503	85135751
IBD	osteoporosis	-0.378474	-1	0.08634	0.143242	0	1	0.122028	0.541593	12	47499604	48227035
IBD	osteoporosis	0.521712	-0.16111	1	0.272183	0	1	0.119437	0.541593	14	86653344	87350275
IBD	osteoporosis	-0.294029	-0.89231	0.08449	0.086453	0	0.79673	0.117416	0.541593	15	61130596	62106138
IBD	osteoporosis	-0.411546	-1	0.09976	0.16937	0	1	0.117412	0.541593	15	79998207	81077025
IBD	osteoporosis	-0.233565	-0.56014	0.06503	0.0545524	0	0.31375	0.118957	0.541593	16	27443062	29043177
IBD	osteoporosis	-0.332416	-0.98811	0.09567	0.110501	0	0.97636	0.119999	0.541593	17	63548725	64438387
IBD	osteoporosis	-0.570037	-1	0.17436	0.324942	0	1	0.121871	0.541593	19	29389091	30375792
IBD	osteoporosis	0.417579	-0.11304	1	0.174372	0	1	0.119793	0.541593	19	48573066	49415189
IBD	osteoporosis	0.315165	-0.09017	0.79082	0.0993288	0	0.62539	0.122683	0.543571	5	10549030	11850850
IBD	osteoporosis	0.51153	-0.16402	1	0.261663	0	1	0.123618	0.545408	10	109579150	110358382
IBD	osteoporosis	-0.274091	-0.73013	0.07455	0.075126	0	0.53308	0.123319	0.545408	11	60515106	61717117
IBD	osteoporosis	-0.391602	-1	0.1313	0.153352	0	1	0.123707	0.545408	11	101881253	102671665
IBD	osteoporosis	-0.528424	-1	0.17595	0.279232	0	1	0.124888	0.545422	1	29188427	30405182
IBD	osteoporosis	-0.516138	-1	0.1634	0.266399	0	1	0.125653	0.54592	10	66510388	67146043
IBD	osteoporosis	0.318981	-0.09614	0.80661	0.101749	0	0.65106	0.126738	0.547973	7	150897819	152253294
IBD	osteoporosis	-0.336687	-0.93252	0.1143	0.113358	0	0.8696	0.129223	0.550501	3	185709997	186602045
IBD	osteoporosis	-0.296926	-0.76695	0.07573	0.0881648	0	0.58821	0.128062	0.550501	15	22799927	24099946
IBD	osteoporosis	0.527966	-0.17428	1	0.278748	0	1	0.131642	0.554885	18	7862480	8788524
IBD	osteoporosis	-0.345046	-1	0.1192	0.119057	0	1	0.133467	0.555559	1	231287765	232177704
IBD	osteoporosis	-0.432777	-1	0.15279	0.187296	0	1	0.139838	0.555559	1	235097114	236199671
IBD	osteoporosis	-0.438718	-1	0.1511	0.192474	0	1	0.140825	0.555559	4	57103101	58011085
IBD	osteoporosis	-0.509384	-1	0.18782	0.259472	0	1	0.134904	0.555559	5	63214090	64438518
IBD	osteoporosis	-0.377822	-1	0.12436	0.14275	0	1	0.140004	0.555559	5	82720249	84094797
IBD	osteoporosis	-0.249015	-0.61321	0.08036	0.0620086	0	0.37602	0.134744	0.555559	5	159663734	160519049
IBD	osteoporosis	-0.31072	-0.82958	0.10744	0.0965472	0	0.6882	0.135405	0.555559	6	46430702	47313443
IBD	osteoporosis	-0.481278	-1	0.15209	0.231629	0	1	0.136666	0.555559	6	144791456	145778282
IBD	osteoporosis	-0.21279	-0.55286	0.07151	0.0452796	0	0.30636	0.13781	0.555559	9	4596615	5437591
IBD	osteoporosis	0.449109	-0.1613	1	0.201699	0	1	0.137762	0.555559	10	30919470	32457293
IBD	osteoporosis	0.554257	-0.21466	1	0.307201	0	1	0.134402	0.555559	14	55292833	56206430
IBD	osteoporosis	0.284515	-0.08364	0.71621	0.0809488	0	0.51295	0.132227	0.555559	15	34410073	35118927
IBD	osteoporosis	-0.231231	-0.65395	0.08623	0.053468	0	0.42765	0.139249	0.555559	16	60169	1049079
IBD	osteoporosis	0.415261	-0.14375	1	0.172442	0	1	0.140278	0.555559	20	56172844	56951773
IBD	osteoporosis	-0.342786	-0.95995	0.11809	0.117502	0	0.9215	0.143874	0.561485	2	203639687	205038119
IBD	osteoporosis	-0.250304	-0.63783	0.09142	0.0626521	0	0.40683	0.143739	0.561485	4	37880861	38984838
IBD	osteoporosis	0.546834	-0.2179	1	0.299027	0	1	0.144744	0.563138	19	47752728	48573065
IBD	osteoporosis	0.295441	-0.12052	0.79044	0.0872855	0	0.62479	0.147313	0.563441	12	113947984	114685670
IBD	osteoporosis	0.390131	-0.16608	1	0.152203	0	1	0.148053	0.565004	12	132957946	133841814
IBD	osteoporosis	-0.329743	-0.93374	0.13882	0.10873	0	0.87227	0.150144	0.566999	1	186179448	187072605
IBD	osteoporosis	0.238897	-0.08604	0.69545	0.057072	0	0.484	0.151294	0.56974	19	762047	1515920
IBD	osteoporosis	-0.413973	-1	0.17096	0.171373	0	1	0.155894	0.574789	1	152535631	153410809
IBD	osteoporosis	-0.328581	-0.95195	0.12286	0.107966	0	0.9062	0.15287	0.574789	9	89171797	90135154
IBD	osteoporosis	0.2772	-0.10363	0.71961	0.0768401	0	0.51784	0.154032	0.574789	10	107877788	108725997
IBD	osteoporosis	0.372176	-0.13133	1	0.138515	0	1	0.153338	0.574789	11	116247378	117295641
IBD	osteoporosis	0.290844	-0.11776	0.7867	0.08459	0	0.61889	0.15517	0.574789	19	45893308	46765060
IBD	osteoporosis	0.426245	-0.19535	1	0.181685	0	1	0.156462	0.57548	19	50451926	51259178
IBD	osteoporosis	-0.401787	-1	0.16507	0.161433	0	1	0.157127	0.575561	1	209711170	211082892
IBD	osteoporosis	-0.278206	-0.77165	0.11193	0.0773984	0	0.59545	0.158287	0.578586	17	14508611	15308722
IBD	osteoporosis	0.416302	-0.18198	1	0.173307	0	1	0.159658	0.582448	2	198140351	199654969
IBD	osteoporosis	0.595589	-0.28071	1	0.354726	0	1	0.160964	0.583157	8	86251871	87563145
IBD	osteoporosis	-0.318135	-0.90212	0.13434	0.10121	0	0.81533	0.163241	0.584403	9	111368108	112076381
IBD	osteoporosis	-0.229254	-0.65112	0.09997	0.0525572	0	0.42395	0.162662	0.584403	16	13893408	15921108
IBD	osteoporosis	0.317904	-0.14252	0.89148	0.101063	0	0.79473	0.16391	0.586016	4	112830230	113916002
IBD	osteoporosis	-0.419555	-1	0.19711	0.176026	0	1	0.165073	0.588607	6	36346354	37570051
IBD	osteoporosis	0.423335	-0.18576	1	0.179213	0	1	0.167101	0.590439	19	51259179	51903804
IBD	osteoporosis	-0.338656	-1	0.15351	0.114688	0	1	0.167685	0.590859	5	100594082	101575367
IBD	osteoporosis	0.312723	-0.13774	0.89325	0.0977954	0	0.79795	0.167961	0.591055	2	217566012	218396258
IBD	osteoporosis	0.347104	-0.16354	1	0.120481	0	1	0.16858	0.591503	10	87287936	88443652
IBD	osteoporosis	-0.338063	-1	0.16638	0.114286	0	1	0.169893	0.593813	1	216658127	217352165
IBD	osteoporosis	-0.51134	-1	0.25954	0.261468	0	1	0.169801	0.593813	3	795747	1440048
IBD	osteoporosis	-0.302455	-0.8796	0.14903	0.0914792	0	0.7737	0.173866	0.59805	3	19030989	20754842
IBD	osteoporosis	-0.378479	-1	0.18816	0.143247	0	1	0.172969	0.59805	4	30455556	31395092
IBD	osteoporosis	-0.335035	-1	0.14408	0.112248	0	1	0.173789	0.59805	6	24950380	25684629
IBD	osteoporosis	-0.389013	-1	0.19119	0.151331	0	1	0.173817	0.59805	7	97420208	98173564
IBD	osteoporosis	0.500528	-0.27344	1	0.250528	0	1	0.173958	0.59805	13	38290690	39381743
IBD	osteoporosis	0.339925	-0.17516	1	0.115549	0	1	0.176347	0.603943	2	218396259	219678783
IBD	osteoporosis	0.393073	-0.19833	1	0.154506	0	1	0.176175	0.603943	12	6023701	6948954
IBD	osteoporosis	-0.219513	-0.57776	0.09011	0.0481858	0	0.3338	0.17683	0.604826	12	56987106	58748139
IBD	osteoporosis	-0.297917	-0.88345	0.15782	0.0887548	0	0.78568	0.18239	0.610546	2	57952946	59251996
IBD	osteoporosis	-0.374355	-1	0.19135	0.140141	0	1	0.179836	0.610546	3	1440049	2140011
IBD	osteoporosis	-0.22874	-0.61395	0.10574	0.0523218	0	0.37693	0.182212	0.610546	4	88502718	89244554
IBD	osteoporosis	-0.310976	-0.93186	0.15899	0.0967061	0	0.87109	0.181986	0.610546	5	101575368	102903985
IBD	osteoporosis	0.376969	-0.21028	1	0.142106	0	1	0.182894	0.610546	10	3880323	4813182
IBD	osteoporosis	0.345957	-0.20174	1	0.119686	0	1	0.182983	0.610546	12	18470024	19532765
IBD	osteoporosis	-0.252383	-0.74293	0.13062	0.0636974	0	0.55341	0.181776	0.610546	12	115439452	116197675
IBD	osteoporosis	0.362936	-0.20734	1	0.131723	0	1	0.181721	0.610546	15	74458114	76401952
IBD	osteoporosis	0.273587	-0.13504	0.96226	0.07485	0	0.92808	0.184044	0.611582	16	49010762	50467033
IBD	osteoporosis	-0.275266	-0.78718	0.14459	0.0757714	0	0.6204	0.190106	0.612404	1	21416122	22145629
IBD	osteoporosis	-0.340032	-1	0.17913	0.115622	0	1	0.191077	0.612404	1	224943338	226534711
IBD	osteoporosis	-0.296444	-0.86031	0.15887	0.0878789	0	0.74084	0.18906	0.612404	1	233639474	234365796
IBD	osteoporosis	0.239706	-0.13202	0.63449	0.057459	0	0.40258	0.190236	0.612404	2	67979829	68877774
IBD	osteoporosis	-0.301395	-0.89215	0.15464	0.0908389	0	0.79594	0.186932	0.612404	4	49325139	53879571
IBD	osteoporosis	-0.323227	-0.98161	0.16167	0.104475	0	0.96924	0.185053	0.612404	4	146174872	147161042
IBD	osteoporosis	-0.260844	-0.70171	0.1334	0.0680398	0	0.4924	0.19159	0.612404	6	28666365	29529755
IBD	osteoporosis	0.183771	-0.09417	0.47163	0.0337716	0	0.22243	0.189537	0.612404	10	112164982	113117615
IBD	osteoporosis	0.355526	-0.21077	1	0.126398	0	1	0.189355	0.612404	10	133111171	133818036
IBD	osteoporosis	0.303936	-0.16253	0.97922	0.0923772	0	0.96343	0.191452	0.612404	12	3069507	3871114
IBD	osteoporosis	0.344123	-0.1972	1	0.118421	0	1	0.188807	0.612404	12	31797153	32368905
IBD	osteoporosis	-0.528499	-1	0.29114	0.279312	0	1	0.187154	0.612404	18	48228380	49790996
IBD	osteoporosis	-0.27712	-0.80927	0.13415	0.0767957	0	0.656	0.185385	0.612404	18	56832313	57635821
IBD	osteoporosis	-0.189794	-0.49658	0.097	0.0360217	0	0.24659	0.188646	0.612404	19	33028100	33785835
IBD	osteoporosis	0.414456	-0.24145	1	0.171774	0	1	0.192111	0.613339	2	9960671	10611654
IBD	osteoporosis	0.266339	-0.1474	0.74771	0.0709367	0	0.55976	0.194165	0.616962	4	47408266	49325138
IBD	osteoporosis	0.220581	-0.12428	0.64391	0.0486561	0	0.41811	0.19648	0.621317	10	29393750	30000223
IBD	osteoporosis	0.315897	-0.1878	0.94577	0.0997907	0	0.90337	0.197618	0.621317	15	76401953	77897163
IBD	osteoporosis	0.358202	-0.21887	1	0.128309	0	1	0.197515	0.621317	18	21622717	22746153
IBD	osteoporosis	0.434899	-0.24922	1	0.189137	0	1	0.197405	0.621317	21	16873444	18222037
IBD	osteoporosis	0.464323	-0.31879	1	0.215596	0	1	0.200288	0.625711	1	83461216	84728347
IBD	osteoporosis	-0.31892	-1	0.17824	0.10171	0	1	0.200647	0.625711	5	79005159	80448225
IBD	osteoporosis	-0.379233	-1	0.22524	0.143818	0	1	0.200641	0.625711	18	58527237	59449422
IBD	osteoporosis	-0.523634	-1	0.31748	0.274192	0	1	0.201104	0.626409	2	184148656	184866232
IBD	osteoporosis	-0.311988	-1	0.17934	0.0973362	0	1	0.201612	0.627263	3	45844192	47588461
IBD	osteoporosis	-0.362576	-1	0.23732	0.131461	0	1	0.203832	0.630814	11	58452709	59256232
IBD	osteoporosis	-0.473359	-1	0.32254	0.224069	0	1	0.204163	0.630814	21	19479025	20407307
IBD	osteoporosis	0.288306	-0.18608	0.83176	0.0831204	0	0.69262	0.205274	0.633518	3	11997659	12859209
IBD	osteoporosis	-0.25165	-0.70612	0.14139	0.0633279	0	0.49861	0.208085	0.637104	19	14891101	15650185
IBD	osteoporosis	-0.239362	-0.652	0.14151	0.0572941	0	0.42511	0.208851	0.637969	6	31250557	31320268
IBD	osteoporosis	-0.152343	-0.39701	0.08842	0.0232083	0	0.15762	0.20933	0.637969	6	32897999	33194975
IBD	osteoporosis	0.222057	-0.13365	0.59991	0.0493093	0	0.3599	0.212843	0.643562	8	16988031	17492672
IBD	osteoporosis	0.3853	-0.2684	1	0.148456	0	1	0.215379	0.648789	17	9619357	10572617
IBD	osteoporosis	-0.281662	-0.85964	0.19191	0.0793336	0	0.74072	0.218376	0.654969	2	91860962	97339301
IBD	osteoporosis	0.28243	-0.177	0.9552	0.0797666	0	0.91515	0.218811	0.654969	20	46486133	47203836
IBD	osteoporosis	-0.316034	-1	0.20373	0.0998774	0	1	0.221101	0.656699	2	6306607	7108208
IBD	osteoporosis	0.304135	-0.20479	1	0.0924983	0	1	0.22404	0.661589	2	10181	789195
IBD	osteoporosis	0.231465	-0.14802	0.65133	0.0535762	0	0.42513	0.223735	0.661589	9	140097760	141146682
IBD	osteoporosis	0.297528	-0.21389	1	0.0885228	0	1	0.224608	0.661589	14	76694202	77425453
IBD	osteoporosis	0.242006	-0.17059	0.72996	0.0585669	0	0.53284	0.224734	0.661589	22	17587475	18535225
IBD	osteoporosis	0.272033	-0.18869	0.88154	0.0740021	0	0.77919	0.225732	0.661589	22	20969185	22404422
IBD	osteoporosis	-0.321188	-1	0.21255	0.103161	0	1	0.224496	0.661589	22	42867928	43574017
IBD	osteoporosis	-0.426929	-1	0.33749	0.182269	0	1	0.22685	0.662615	1	240248509	241033584
IBD	osteoporosis	-0.233146	-0.68851	0.15898	0.054357	0	0.47405	0.229247	0.662615	3	29877023	31269697
IBD	osteoporosis	-0.296792	-1	0.21646	0.0880856	0	1	0.228014	0.662615	4	174470207	175295842
IBD	osteoporosis	0.351565	-0.26988	1	0.123598	0	1	0.227897	0.662615	14	29029225	30831154
IBD	osteoporosis	0.442906	-0.32391	1	0.196166	0	1	0.227519	0.662615	15	32177321	33484267
IBD	osteoporosis	0.289171	-0.20204	1	0.0836202	0	1	0.230578	0.66285	9	91643256	92500277
IBD	osteoporosis	0.250651	-0.1778	0.73822	0.062826	0	0.54497	0.229854	0.66285	12	16136743	17374895
IBD	osteoporosis	0.352614	-0.25871	1	0.124337	0	1	0.236189	0.666735	1	27992666	29188426
IBD	osteoporosis	0.305606	-0.22601	1	0.093395	0	1	0.235194	0.666735	3	58557719	59998583
IBD	osteoporosis	-0.349417	-1	0.27699	0.122092	0	1	0.232428	0.666735	8	25859278	26679135
IBD	osteoporosis	0.463389	-0.3897	1	0.21473	0	1	0.236521	0.666735	10	25577762	26161974
IBD	osteoporosis	-0.222268	-0.63468	0.15205	0.0494029	0	0.40387	0.234945	0.666735	10	51724040	53129609
IBD	osteoporosis	0.249885	-0.18774	0.74047	0.0624423	0	0.54926	0.234047	0.666735	11	61717118	62800368
IBD	osteoporosis	0.272795	-0.19998	0.85127	0.0744171	0	0.72511	0.237144	0.666735	12	94385885	95147845
IBD	osteoporosis	-0.216971	-0.62826	0.14546	0.0470763	0	0.39471	0.236136	0.666735	12	106153788	106964977
IBD	osteoporosis	0.37275	-0.28162	1	0.138942	0	1	0.233017	0.666735	15	85494084	86341598
IBD	osteoporosis	0.235936	-0.18762	0.81938	0.0556658	0	0.67429	0.242215	0.668636	2	60775067	62429910
IBD	osteoporosis	0.431595	-0.36391	1	0.186275	0	1	0.241557	0.668636	10	78665482	79952996
IBD	osteoporosis	-0.277986	-0.97737	0.2123	0.0772762	0	0.95764	0.241618	0.668636	17	11778165	12676353
IBD	osteoporosis	0.200088	-0.14411	0.56573	0.040035	0	0.32165	0.243249	0.668636	18	77148138	78017072
IBD	osteoporosis	0.277521	-0.20488	0.86611	0.0770178	0	0.75369	0.242684	0.668636	20	12353962	13202335
IBD	osteoporosis	-0.203172	-0.60373	0.13917	0.041279	0	0.36679	0.240586	0.668636	20	48212976	49236418
IBD	osteoporosis	0.301183	-0.2363	0.9791	0.0907111	0	0.9684	0.243679	0.668996	2	229764919	230541092
IBD	osteoporosis	0.202375	-0.15471	0.58568	0.0409556	0	0.34302	0.247151	0.67447	12	27797263	28753585
IBD	osteoporosis	-0.421139	-1	0.33753	0.177358	0	1	0.247791	0.675451	2	48171059	49114132
IBD	osteoporosis	0.159013	-0.11556	0.44195	0.0252853	0	0.19532	0.249283	0.677691	6	43770627	44596897
IBD	osteoporosis	-0.210803	-0.62872	0.14755	0.0444381	0	0.39529	0.24937	0.677691	6	151629955	152376499
IBD	osteoporosis	0.182593	-0.13798	0.51758	0.03334	0	0.26789	0.249028	0.677691	14	67891840	68976912
IBD	osteoporosis	0.350836	-0.30438	1	0.123086	0	1	0.250451	0.677884	2	210842458	212520453
IBD	osteoporosis	0.392983	-0.33505	1	0.154436	0	1	0.250177	0.677884	20	16661517	17359290
IBD	osteoporosis	-0.301706	-1	0.24118	0.0910267	0	1	0.253145	0.68055	1	16732169	17557746
IBD	osteoporosis	-0.221605	-0.83358	0.17513	0.0491087	0	0.69886	0.255087	0.68055	1	161054077	161945442
IBD	osteoporosis	-0.246403	-0.84459	0.20152	0.0607146	0	0.71869	0.254787	0.68055	1	163854568	164726579
IBD	osteoporosis	-0.512974	-1	0.43678	0.263143	0	1	0.253951	0.68055	3	85807680	86660979
IBD	osteoporosis	-0.348206	-1	0.29733	0.121248	0	1	0.253226	0.68055	11	57675987	58452708
IBD	osteoporosis	0.263078	-0.22025	0.85025	0.0692098	0	0.72685	0.261412	0.681364	1	234365797	235097113
IBD	osteoporosis	-0.33481	-1	0.27935	0.112098	0	1	0.260952	0.681364	2	18656326	20064517
IBD	osteoporosis	0.256796	-0.22661	0.81629	0.0659441	0	0.66899	0.264422	0.681364	2	28819511	29627932
IBD	osteoporosis	0.360581	-0.30571	1	0.130019	0	1	0.256547	0.681364	2	45189469	45850047
IBD	osteoporosis	0.363508	-0.32348	1	0.132138	0	1	0.260798	0.681364	2	201324133	202504862
IBD	osteoporosis	-0.326748	-1	0.28857	0.106765	0	1	0.260266	0.681364	4	27385581	28177792
IBD	osteoporosis	0.12376	-0.09855	0.35066	0.0153166	0	0.12296	0.265831	0.681364	5	158484776	159663733
IBD	osteoporosis	0.537114	-0.54767	1	0.288492	0	1	0.256711	0.681364	6	18775023	19449152
IBD	osteoporosis	0.188681	-0.15009	0.55068	0.0356006	0	0.30325	0.266198	0.681364	6	82388205	83571953
IBD	osteoporosis	0.257484	-0.21967	0.79984	0.0662981	0	0.64409	0.264395	0.681364	6	121908064	122929290
IBD	osteoporosis	0.33236	-0.29957	1	0.110463	0	1	0.26232	0.681364	6	128763381	129850178
IBD	osteoporosis	0.397142	-0.35897	1	0.157721	0	1	0.26768	0.681364	6	131457165	132890694
IBD	osteoporosis	-0.323986	-1	0.27706	0.104967	0	1	0.26148	0.681364	7	137657460	138755107
IBD	osteoporosis	0.278788	-0.22232	0.95042	0.0777229	0	0.90477	0.262276	0.681364	11	7915072	9080939
IBD	osteoporosis	-0.31589	-1	0.25891	0.0997868	0	1	0.258167	0.681364	12	60317	1078397
IBD	osteoporosis	0.34033	-0.30199	1	0.115824	0	1	0.265579	0.681364	13	47433529	48137479
IBD	osteoporosis	0.310465	-0.25836	1	0.0963888	0	1	0.268078	0.681364	15	73375719	74458113
IBD	osteoporosis	0.275456	-0.22946	0.90996	0.0758758	0	0.831	0.257082	0.681364	16	77739133	78280636
IBD	osteoporosis	0.213479	-0.18547	0.66667	0.0455734	0	0.44532	0.269393	0.681734	22	50347997	51244236
IBD	osteoporosis	0.407383	-0.38692	1	0.165961	0	1	0.2709	0.682766	11	107846825	109891837
IBD	osteoporosis	-0.250075	-0.85689	0.21605	0.0625378	0	0.73427	0.271437	0.682766	16	88387229	89106304
IBD	osteoporosis	0.382668	-0.36972	1	0.146435	0	1	0.271054	0.682766	22	41722788	42867927
IBD	osteoporosis	-0.272558	-0.94177	0.24664	0.0742877	0	0.894	0.272539	0.683256	2	41540440	42307418
IBD	osteoporosis	-0.359117	-1	0.36112	0.128965	0	1	0.272811	0.6833	4	161666202	162239289
IBD	osteoporosis	-0.226273	-0.70712	0.19211	0.0511993	0	0.50153	0.275499	0.684608	12	86933477	88344764
IBD	osteoporosis	0.327646	-0.2983	1	0.107352	0	1	0.279202	0.689657	3	164037361	165054911
IBD	osteoporosis	-0.28392	-1	0.27469	0.0806107	0	1	0.280601	0.692109	1	217352166	218563960
IBD	osteoporosis	0.27636	-0.25747	0.96807	0.0763751	0	0.94001	0.280968	0.692109	2	235625790	236276287
IBD	osteoporosis	-0.26123	-0.96118	0.23408	0.0682412	0	0.94204	0.280891	0.692109	9	138202113	138995791
IBD	osteoporosis	-0.281577	-1	0.25436	0.0792857	0	1	0.282464	0.694119	18	20009697	21622716
IBD	osteoporosis	-0.227322	-0.81651	0.20585	0.0516752	0	0.67697	0.282874	0.694119	20	55448076	56172843
IBD	osteoporosis	0.317008	-0.31264	1	0.100494	0	1	0.284844	0.694647	5	153734495	154599750
IBD	osteoporosis	-0.183416	-0.57046	0.16375	0.0336413	0	0.32583	0.284479	0.694647	16	65882821	66738843
IBD	osteoporosis	0.168426	-0.14454	0.49786	0.0283675	0	0.24875	0.285746	0.695361	11	36331190	37119024
IBD	osteoporosis	-0.38718	-1	0.39766	0.149909	0	1	0.286853	0.695755	1	54771294	55727134
IBD	osteoporosis	0.325516	-0.32647	1	0.105961	0	1	0.286734	0.695755	8	53108911	54119373
IBD	osteoporosis	-0.247061	-0.82493	0.22327	0.0610392	0	0.68177	0.28795	0.697785	9	1874962	2441120
IBD	osteoporosis	0.339564	-0.37084	1	0.115304	0	1	0.290413	0.702347	2	77372831	78080057
IBD	osteoporosis	-0.204755	-0.64487	0.18149	0.0419246	0	0.41585	0.290725	0.702347	3	109519607	110935508
IBD	osteoporosis	-0.302178	-1	0.29696	0.0913118	0	1	0.291674	0.703634	1	11709174	13481025
IBD	osteoporosis	-0.178586	-0.58909	0.16173	0.0318931	0	0.34716	0.293625	0.706436	6	89974268	91097024
IBD	osteoporosis	0.305046	-0.30955	1	0.0930528	0	1	0.294545	0.706714	6	154462011	155523957
IBD	osteoporosis	-0.35317	-1	0.36004	0.124729	0	1	0.294353	0.706714	11	78912253	79802286
IBD	osteoporosis	-0.296618	-1	0.27709	0.087982	0	1	0.296382	0.706794	1	175385221	176449096
IBD	osteoporosis	-0.37155	-1	0.42121	0.138049	0	1	0.297439	0.707499	10	97040173	98005994
IBD	osteoporosis	-0.234065	-0.7853	0.22435	0.0547863	0	0.6188	0.297381	0.707499	20	60125334	60766557
IBD	osteoporosis	-0.362288	-1	0.36709	0.131252	0	1	0.298586	0.708252	13	45476447	46493236
IBD	osteoporosis	-0.198474	-0.62231	0.19145	0.0393919	0	0.38776	0.30008	0.710327	13	20491182	21540733
IBD	osteoporosis	0.314753	-0.35273	1	0.0990695	0	1	0.301191	0.710631	2	21084899	22429640
IBD	osteoporosis	-0.286528	-1	0.29916	0.0820985	0	1	0.30113	0.710631	4	101132996	102544803
IBD	osteoporosis	-0.295315	-1	0.31054	0.087211	0	1	0.301721	0.710951	7	9900802	10481677
IBD	osteoporosis	0.293637	-0.31475	1	0.0862226	0	1	0.302311	0.710951	18	63109756	64253143
IBD	osteoporosis	0.214101	-0.21657	0.6978	0.0458391	0	0.48703	0.305728	0.713846	2	71385814	72160302
IBD	osteoporosis	-0.30353	-1	0.31842	0.0921307	0	1	0.305744	0.713846	14	43321169	44623273
IBD	osteoporosis	0.37306	-0.43523	1	0.139174	0	1	0.305612	0.713846	15	27563173	29141035
IBD	osteoporosis	-0.322187	-1	0.34847	0.103805	0	1	0.309872	0.719469	15	82191078	84209760
IBD	osteoporosis	-0.377868	-1	0.45143	0.142784	0	1	0.31092	0.720916	8	1628040	2070902
IBD	osteoporosis	-0.283422	-1	0.31064	0.080328	0	1	0.311284	0.721054	7	101950749	103191322
IBD	osteoporosis	0.15357	-0.14602	0.45495	0.0235836	0	0.20737	0.311517	0.721054	14	88208596	89482883
IBD	osteoporosis	-0.395489	-1	0.48643	0.156411	0	1	0.312749	0.722039	2	789196	1376545
IBD	osteoporosis	0.225104	-0.22959	0.74922	0.0506717	0	0.56608	0.313807	0.722617	4	124534998	125486535
IBD	osteoporosis	0.290799	-0.3163	1	0.0845643	0	1	0.318132	0.728541	20	21682378	22780956
IBD	osteoporosis	0.324601	-0.39913	1	0.105366	0	1	0.321422	0.731371	3	42301658	44141693
IBD	osteoporosis	-0.343178	-1	0.40892	0.117771	0	1	0.325232	0.733479	4	182946259	183603892
IBD	osteoporosis	-0.195248	-0.6523	0.2182	0.0381218	0	0.42828	0.325445	0.733479	6	31106494	31250556
IBD	osteoporosis	-0.309894	-1	0.33462	0.0960344	0	1	0.324944	0.733479	19	57143510	57959952
IBD	osteoporosis	0.175559	-0.18664	0.56428	0.0308209	0	0.32009	0.329228	0.733693	9	97418634	98885862
IBD	osteoporosis	-0.176132	-0.57045	0.19367	0.0310224	0	0.32607	0.327959	0.733693	10	89971629	91021321
IBD	osteoporosis	0.216832	-0.24758	0.75501	0.0470161	0	0.57147	0.329098	0.733693	11	128262551	129451784
IBD	osteoporosis	0.183741	-0.21762	0.6747	0.0337606	0	0.46273	0.334911	0.741332	1	8580988	9475966
IBD	osteoporosis	-0.254711	-1	0.31166	0.0648776	0	1	0.336423	0.741871	1	222763598	223654902
IBD	osteoporosis	-0.18787	-0.63015	0.21777	0.035295	0	0.3981	0.336536	0.741871	20	15962577	16661516
IBD	osteoporosis	0.365414	-0.47862	1	0.133527	0	1	0.338016	0.743851	11	132584402	133521642
IBD	osteoporosis	0.140981	-0.16119	0.44236	0.0198757	0	0.19577	0.340842	0.746669	7	49632427	50894508
IBD	osteoporosis	0.24551	-0.30928	0.99619	0.0602751	0	1	0.341635	0.747066	8	27406512	28344176
IBD	osteoporosis	-0.195795	-0.73349	0.23094	0.0383356	0	0.54287	0.341953	0.747066	16	69549150	71062712
IBD	osteoporosis	0.172128	-0.19536	0.56229	0.0296279	0	0.31755	0.341728	0.747066	21	44815009	46045433
IBD	osteoporosis	-0.307095	-1	0.38428	0.0943074	0	1	0.343066	0.747787	5	58721459	59868567
IBD	osteoporosis	0.18117	-0.21852	0.66985	0.0328224	0	0.45494	0.345005	0.750072	6	125365055	127545459
IBD	osteoporosis	0.229999	-0.28017	0.82791	0.0528997	0	0.69157	0.346786	0.750446	10	19421515	19965624
IBD	osteoporosis	-0.324612	-1	0.42686	0.105373	0	1	0.345553	0.750446	12	1078398	1942426
IBD	osteoporosis	-0.413331	-1	0.59812	0.170843	0	1	0.347272	0.750597	2	23538528	24669224
IBD	osteoporosis	-0.24182	-0.95427	0.28868	0.0584771	0	0.91756	0.347483	0.750597	4	84003063	85437805
IBD	osteoporosis	-0.204691	-0.72704	0.24142	0.0418986	0	0.53572	0.348562	0.750758	1	25885139	27992665
IBD	osteoporosis	0.259942	-0.32986	1	0.06757	0	1	0.348676	0.750758	3	27614909	28649810
IBD	osteoporosis	-0.217968	-0.80947	0.27506	0.0475099	0	0.65577	0.350215	0.752079	3	184524269	185709996
IBD	osteoporosis	0.185423	-0.21373	0.63487	0.0343817	0	0.40744	0.350443	0.752079	12	53039988	54371448
IBD	osteoporosis	-0.203854	-0.72783	0.24554	0.0415563	0	0.53355	0.353222	0.755062	8	12296850	12947935
IBD	osteoporosis	-0.176624	-0.59136	0.19983	0.0311961	0	0.35057	0.353213	0.755062	11	104875271	105932282
IBD	osteoporosis	-0.167186	-0.58494	0.20341	0.0279513	0	0.3444	0.35474	0.755062	13	40091624	41003943
IBD	osteoporosis	-0.245097	-1	0.30362	0.0600725	0	1	0.353795	0.755062	14	22760701	23985936
IBD	osteoporosis	-0.30886	-1	0.39477	0.0953942	0	1	0.355354	0.755444	8	23788495	24863243
IBD	osteoporosis	-0.247092	-1	0.33699	0.0610544	0	1	0.357984	0.75684	17	45883902	47516224
IBD	osteoporosis	0.210382	-0.26276	0.74809	0.0442607	0	0.56234	0.358413	0.757151	8	660415	1161824
IBD	osteoporosis	-0.260194	-1	0.32531	0.0677011	0	1	0.359799	0.757694	11	82833182	83677773
IBD	osteoporosis	0.226046	-0.28759	0.85048	0.0510969	0	0.74269	0.362038	0.758838	12	84356776	85345631
IBD	osteoporosis	-0.129136	-0.42123	0.15975	0.0166762	0	0.17815	0.362483	0.759179	16	11022543	11916631
IBD	osteoporosis	-0.246939	-1	0.33756	0.0609791	0	1	0.366917	0.764233	16	8341013	9104469
IBD	osteoporosis	-0.212523	-0.82182	0.2708	0.0451662	0	0.68089	0.367972	0.76471	1	86017268	86761554
IBD	osteoporosis	0.282891	-0.39634	1	0.0800274	0	1	0.369418	0.764755	3	54892587	55616625
IBD	osteoporosis	-0.297456	-1	0.41262	0.0884801	0	1	0.369323	0.764755	6	73170169	74401506
IBD	osteoporosis	-0.312024	-1	0.45098	0.0973589	0	1	0.371079	0.766195	2	165917789	167488576
IBD	osteoporosis	-0.270854	-1	0.36121	0.073362	0	1	0.372248	0.766332	1	15755231	16732168
IBD	osteoporosis	-0.24111	-1	0.32218	0.0581342	0	1	0.374656	0.768789	1	112489249	113418037
IBD	osteoporosis	-0.287848	-1	0.42809	0.0828564	0	1	0.37611	0.769297	4	181122434	182065646
IBD	osteoporosis	-0.286718	-1	0.41235	0.0822075	0	1	0.375725	0.769297	13	63206536	63973941
IBD	osteoporosis	0.215668	-0.29835	0.8427	0.0465128	0	0.72089	0.377848	0.771238	6	129850179	130550137
IBD	osteoporosis	0.290529	-0.49085	1	0.084407	0	1	0.381226	0.775017	10	43769843	44893846
IBD	osteoporosis	0.276773	-0.44271	1	0.0766034	0	1	0.384675	0.775175	1	167163955	168179086
IBD	osteoporosis	-0.206528	-0.81703	0.27859	0.0426538	0	0.66836	0.386119	0.775175	2	224938732	226242842
IBD	osteoporosis	0.181071	-0.24637	0.63653	0.0327868	0	0.40679	0.383641	0.775175	3	32378806	33020868
IBD	osteoporosis	0.266977	-0.39403	1	0.0712765	0	1	0.383197	0.775175	6	52598880	53425492
IBD	osteoporosis	0.298614	-0.49587	1	0.0891706	0	1	0.385626	0.775175	11	51581596	55477633
IBD	osteoporosis	0.280236	-0.42496	1	0.0785322	0	1	0.385007	0.775175	12	93487548	94385884
IBD	osteoporosis	-0.283567	-1	0.41664	0.0804104	0	1	0.385919	0.775175	15	79292537	79998206
IBD	osteoporosis	-0.301211	-1	0.4702	0.0907282	0	1	0.388456	0.777582	8	43825634	49044813
IBD	osteoporosis	-0.273246	-1	0.39881	0.0746633	0	1	0.388126	0.777582	12	92061180	93487547
IBD	osteoporosis	-0.171131	-0.63812	0.23929	0.0292858	0	0.40834	0.392724	0.782243	19	13213187	13968319
IBD	osteoporosis	-0.208066	-0.85873	0.31101	0.0432915	0	0.7506	0.395809	0.782845	1	173582512	175385220
IBD	osteoporosis	-0.2563	-1	0.41657	0.0656897	0	1	0.396139	0.782845	12	124843769	126079935
IBD	osteoporosis	-0.179235	-0.724	0.26591	0.0321253	0	0.5272	0.395806	0.782845	15	67396521	69089815
IBD	osteoporosis	0.140204	-0.19118	0.47556	0.0196571	0	0.22668	0.394725	0.782845	17	38880482	40233545
IBD	osteoporosis	-0.159913	-0.57127	0.22219	0.0255722	0	0.32811	0.396838	0.782888	2	221445192	222327713
IBD	osteoporosis	0.236792	-0.36957	1	0.0560704	0	1	0.398654	0.784063	12	20074931	20866285
IBD	osteoporosis	-0.224205	-0.92455	0.32951	0.0502678	0	0.87265	0.402589	0.786422	7	51951648	52635123
IBD	osteoporosis	-0.199841	-0.81263	0.28476	0.0399365	0	0.66372	0.402104	0.786422	10	94503300	95528160
IBD	osteoporosis	-0.179919	-0.67315	0.2513	0.0323707	0	0.45761	0.40109	0.786422	14	104439107	105091340
IBD	osteoporosis	-0.224588	-1	0.36655	0.0504397	0	1	0.402358	0.786422	19	55714086	56411086
IBD	osteoporosis	0.213505	-0.32619	0.9044	0.0455845	0	0.82997	0.403883	0.786436	12	130629841	131404042
IBD	osteoporosis	0.30707	-0.55893	1	0.0942918	0	1	0.407514	0.788879	9	129617772	130902727
IBD	osteoporosis	0.185043	-0.28369	0.71296	0.0342409	0	0.51643	0.408918	0.790457	11	77719871	78912252
IBD	osteoporosis	0.194645	-0.30416	0.77272	0.0378867	0	0.60708	0.410776	0.790621	6	161371015	162254229
IBD	osteoporosis	0.0882851	-0.12134	0.30579	0.00779426	0	0.09352	0.411064	0.790621	17	40233546	42348003
IBD	osteoporosis	-0.306064	-1	0.51216	0.0936752	0	1	0.410822	0.790621	20	7959829	9279550
IBD	osteoporosis	-0.245741	-1	0.37704	0.0603886	0	1	0.414104	0.790807	2	100202437	101556799
IBD	osteoporosis	0.173194	-0.27995	0.73312	0.0299963	0	0.55101	0.41258	0.790807	11	117295642	118901213
IBD	osteoporosis	0.297365	-0.54915	1	0.0884261	0	1	0.413913	0.790807	18	67195981	68051035
IBD	osteoporosis	0.23258	-0.38816	1	0.0540934	0	1	0.41311	0.790807	21	43812792	44815008
IBD	osteoporosis	0.111062	-0.15974	0.3854	0.0123347	0	0.15001	0.412566	0.790807	22	19635655	20969184
IBD	osteoporosis	-0.197548	-0.82	0.31038	0.0390253	0	0.68466	0.417166	0.795078	1	22740288	23907045
IBD	osteoporosis	-0.26475	-1	0.43382	0.0700926	0	1	0.417231	0.795078	9	37687113	38822977
IBD	osteoporosis	-0.207865	-0.93824	0.33258	0.0432077	0	0.90004	0.419001	0.796581	8	22895019	23788494
IBD	osteoporosis	-0.170194	-0.6942	0.25891	0.0289659	0	0.48314	0.42032	0.796581	17	77412787	78438332
IBD	osteoporosis	-0.237974	-1	0.38305	0.0566315	0	1	0.420147	0.796581	19	53431218	54042240
IBD	osteoporosis	-0.245392	-1	0.42813	0.0602171	0	1	0.421822	0.798162	3	35913034	36840136
IBD	osteoporosis	0.236919	-0.40868	1	0.0561306	0	1	0.422834	0.798467	5	139408117	141253830
IBD	osteoporosis	-0.218548	-0.98242	0.37637	0.0477632	0	0.99403	0.422984	0.798467	20	1771286	2668108
IBD	osteoporosis	-0.204633	-0.97385	0.34481	0.0418745	0	0.96403	0.424023	0.798665	6	4657087	5378213
IBD	osteoporosis	-0.230113	-1	0.38497	0.052952	0	1	0.42476	0.798935	4	160828481	161666201
IBD	osteoporosis	-0.240485	-1	0.41641	0.0578329	0	1	0.426396	0.798935	14	35379989	36422077
IBD	osteoporosis	-0.244415	-1	0.42578	0.0597388	0	1	0.428813	0.799168	11	122589225	123398882
IBD	osteoporosis	-0.180504	-0.75015	0.28482	0.0325817	0	0.56575	0.43039	0.799168	12	118256125	119301061
IBD	osteoporosis	0.213936	-0.38609	0.95341	0.0457686	0	0.93527	0.430266	0.799168	16	52041337	53393882
IBD	osteoporosis	-0.207521	-0.95247	0.35391	0.0430651	0	0.91205	0.42783	0.799168	19	3085447	3893909
IBD	osteoporosis	0.268563	-0.48072	1	0.0721262	0	1	0.431254	0.799666	1	35201627	36855139
IBD	osteoporosis	-0.286331	-1	0.52961	0.0819855	0	1	0.434075	0.800099	2	153999310	155207969
IBD	osteoporosis	-0.175326	-0.74433	0.29737	0.0307392	0	0.55946	0.434038	0.800099	3	69784970	71223281
IBD	osteoporosis	0.275919	-0.56925	1	0.0761315	0	1	0.434169	0.800099	9	85135752	86769886
IBD	osteoporosis	-0.172644	-0.71952	0.28332	0.0298059	0	0.52593	0.438316	0.804978	7	37981937	38966483
IBD	osteoporosis	0.273311	-0.5593	1	0.0746992	0	1	0.440261	0.805795	2	84395900	85992794
IBD	osteoporosis	-0.238715	-1	0.45054	0.0569847	0	1	0.446004	0.810835	9	13512853	14244747
IBD	osteoporosis	-0.172874	-0.73657	0.29117	0.0298854	0	0.5602	0.448853	0.812767	1	241813535	242417923
IBD	osteoporosis	-0.202016	-0.95865	0.36688	0.0408106	0	0.95731	0.449424	0.813091	6	122929291	123854857
IBD	osteoporosis	-0.244778	-1	0.48688	0.0599163	0	1	0.45337	0.816461	12	85345632	86933476
IBD	osteoporosis	0.160153	-0.29051	0.67992	0.025649	0	0.47168	0.453387	0.816461	15	37962916	39238840
IBD	osteoporosis	-0.173356	-0.77033	0.31926	0.0300522	0	0.60747	0.455036	0.817239	3	176931164	178110322
IBD	osteoporosis	-0.231494	-1	0.45543	0.0535895	0	1	0.454428	0.817239	5	44049879	45305566
IBD	osteoporosis	-0.282012	-1	0.58016	0.0795308	0	1	0.455849	0.818151	6	160583919	161371014
IBD	osteoporosis	-0.335629	-1	0.71622	0.112647	0	1	0.456648	0.818491	6	141449454	143083347
IBD	osteoporosis	-0.168604	-0.70331	0.3108	0.0284272	0	0.50081	0.45769	0.819812	16	87669169	88387228
IBD	osteoporosis	-0.207256	-0.97996	0.40507	0.0429551	0	0.98627	0.45809	0.819981	6	120339245	121087444
IBD	osteoporosis	-0.157534	-0.64432	0.26918	0.0248171	0	0.42105	0.460085	0.822456	20	42185672	43008890
IBD	osteoporosis	-0.171344	-0.72795	0.31726	0.0293588	0	0.53721	0.462571	0.822611	1	149716038	151146407
IBD	osteoporosis	0.157024	-0.28848	0.67003	0.0246567	0	0.46143	0.464091	0.822611	3	40897628	42301657
IBD	osteoporosis	-0.207835	-1	0.39619	0.0431953	0	1	0.4629	0.822611	8	136220343	137527617
IBD	osteoporosis	-0.168756	-0.76428	0.32009	0.0284787	0	0.59707	0.466328	0.823178	2	67224028	67979828
IBD	osteoporosis	0.188366	-0.37795	0.83219	0.0354818	0	0.71431	0.467554	0.823178	3	84698481	85807679
IBD	osteoporosis	0.219581	-0.4577	1	0.048216	0	1	0.465881	0.823178	3	156795411	157633700
IBD	osteoporosis	0.15602	-0.30126	0.64635	0.0243421	0	0.42357	0.46757	0.823178	6	116132148	117674076
IBD	osteoporosis	-0.254679	-1	0.54116	0.0648615	0	1	0.465765	0.823178	12	63055937	63764111
IBD	osteoporosis	-0.25133	-1	0.53416	0.0631666	0	1	0.467697	0.823178	20	40272391	41351514
IBD	osteoporosis	-0.158298	-0.68975	0.29661	0.0250584	0	0.4901	0.469595	0.824632	6	152376500	153082361
IBD	osteoporosis	-0.167043	-0.75088	0.3152	0.0279035	0	0.57054	0.470221	0.824665	1	59889046	61377615
IBD	osteoporosis	-0.16361	-0.70843	0.30912	0.0267684	0	0.50455	0.470228	0.824665	4	89244555	90236971
IBD	osteoporosis	0.17271	-0.34601	0.82048	0.0298288	0	0.71503	0.472846	0.827635	7	2473750	3100211
IBD	osteoporosis	-0.288412	-1	0.67387	0.0831817	0	1	0.476347	0.832677	4	144401043	146174871
IBD	osteoporosis	-0.281048	-1	0.6293	0.0789882	0	1	0.477797	0.834107	15	88035758	89385187
IBD	osteoporosis	-0.213282	-1	0.44686	0.045489	0	1	0.478097	0.834107	22	26166935	27192923
IBD	osteoporosis	-0.139501	-0.59931	0.27093	0.0194604	0	0.36165	0.481987	0.834638	2	239634351	240325600
IBD	osteoporosis	0.179959	-0.37218	0.87284	0.0323854	0	0.79171	0.48292	0.834638	14	93386329	94892240
IBD	osteoporosis	0.152592	-0.2996	0.65055	0.0232843	0	0.43246	0.483214	0.834638	16	74889128	75525959
IBD	osteoporosis	-0.129591	-0.53309	0.24562	0.0167937	0	0.2883	0.483584	0.834638	17	42348004	43460500
IBD	osteoporosis	-0.164813	-0.74979	0.32229	0.0271632	0	0.57032	0.483413	0.834638	17	47516225	48722590
IBD	osteoporosis	-0.215757	-1	0.4761	0.046551	0	1	0.483686	0.834638	18	38498382	39410165
IBD	osteoporosis	-0.192169	-0.93506	0.40091	0.0369289	0	0.89459	0.484688	0.835542	14	98268392	98885322
IBD	osteoporosis	-0.198094	-0.99904	0.43516	0.0392411	0	1	0.48536	0.835915	16	71062713	72089511
IBD	osteoporosis	0.154053	-0.31153	0.65672	0.0237324	0	0.44363	0.490663	0.83658	3	81431497	82532742
IBD	osteoporosis	-0.155642	-0.70293	0.30427	0.0242244	0	0.49751	0.49103	0.83658	10	6897038	7659872
IBD	osteoporosis	-0.231817	-1	0.53165	0.0537392	0	1	0.487641	0.83658	13	85650681	86321288
IBD	osteoporosis	-0.137191	-0.60552	0.27654	0.0188213	0	0.37256	0.491666	0.83658	19	41004106	41733463
IBD	osteoporosis	0.228673	-0.53403	1	0.0522913	0	1	0.487656	0.83658	20	2668109	3736551
IBD	osteoporosis	-0.205701	-1	0.46853	0.0423131	0	1	0.494448	0.836793	2	173287858	174118389
IBD	osteoporosis	0.202706	-0.45157	1	0.0410897	0	1	0.494596	0.836793	3	193122091	194217140
IBD	osteoporosis	0.136858	-0.28032	0.59813	0.0187302	0	0.36488	0.494385	0.836793	20	54743695	55448075
IBD	osteoporosis	0.167718	-0.35618	0.78213	0.0281293	0	0.62708	0.495291	0.837441	5	157191082	158484775
IBD	osteoporosis	0.185313	-0.42082	0.94208	0.0343407	0	0.92872	0.497006	0.838571	9	90135155	90890979
IBD	osteoporosis	-0.181249	-0.89265	0.39479	0.0328513	0	0.81763	0.497701	0.838571	14	26395691	27720240
IBD	osteoporosis	-0.115661	-0.47879	0.23071	0.0133776	0	0.23305	0.498684	0.838951	2	1875061	2680063
IBD	osteoporosis	0.145969	-0.31499	0.67138	0.0213068	0	0.46088	0.498445	0.838951	4	121981244	122655434
IBD	osteoporosis	-0.189508	-0.96757	0.42577	0.0359132	0	0.9614	0.499108	0.839139	6	167714866	168707338
IBD	osteoporosis	-0.23017	-1	0.53559	0.0529783	0	1	0.501736	0.84303	3	158460059	159478751
IBD	osteoporosis	0.177681	-0.38942	0.92191	0.0315705	0	0.89113	0.505424	0.84589	10	18529743	19421514
IBD	osteoporosis	-0.289033	-1	0.7981	0.0835401	0	1	0.505644	0.84589	11	55947453	56623494
IBD	osteoporosis	0.197625	-0.49747	1	0.0390556	0	1	0.505422	0.84589	11	86629334	87676870
IBD	osteoporosis	0.161542	-0.36345	0.74936	0.0260957	0	0.5732	0.505393	0.84589	14	54359599	55292832
IBD	osteoporosis	-0.21915	-1	0.52247	0.0480268	0	1	0.509212	0.848687	2	220771553	221445191
IBD	osteoporosis	0.186168	-0.44589	0.96329	0.0346584	0	0.97258	0.510676	0.849501	7	617320	1366972
IBD	osteoporosis	0.191888	-0.46865	1	0.036821	0	1	0.510591	0.849501	18	9816165	10675548
IBD	osteoporosis	-0.158443	-0.79703	0.36801	0.0251041	0	0.66761	0.512403	0.849785	2	172501316	173287857
IBD	osteoporosis	-0.206866	-1	0.48594	0.0427934	0	1	0.514151	0.850583	8	91457963	92876620
IBD	osteoporosis	-0.137402	-0.63954	0.30465	0.0188794	0	0.41788	0.514098	0.850583	16	15921109	17343277
IBD	osteoporosis	-0.140903	-0.66563	0.30913	0.0198538	0	0.45011	0.514635	0.850859	1	165553813	166458031
IBD	osteoporosis	-0.168816	-0.84615	0.38679	0.0284988	0	0.76882	0.517625	0.8537	8	19488889	20135628
IBD	osteoporosis	-0.244196	-1	0.65528	0.0596316	0	1	0.518668	0.853866	3	68319771	69784969
IBD	osteoporosis	-0.114522	-0.50764	0.24664	0.0131152	0	0.25954	0.518836	0.853866	10	23365686	24489447
IBD	osteoporosis	0.15476	-0.36942	0.7557	0.0239506	0	0.59551	0.522427	0.855685	4	141087048	142807914
IBD	osteoporosis	-0.178098	-0.95245	0.43304	0.0317191	0	0.94831	0.522544	0.855685	18	52512524	53762996
IBD	osteoporosis	0.110552	-0.24499	0.48961	0.0122217	0	0.24383	0.522378	0.855685	19	31763009	33028099
IBD	osteoporosis	0.160549	-0.39307	0.78472	0.0257759	0	0.64322	0.525889	0.857173	5	67096192	68006993
IBD	osteoporosis	0.21618	-0.57874	1	0.0467337	0	1	0.530088	0.857616	7	56303514	57383657
IBD	osteoporosis	-0.244068	-1	0.68825	0.059569	0	1	0.529011	0.857616	9	77862309	78630915
IBD	osteoporosis	-0.270855	-1	0.72051	0.0733625	0	1	0.52973	0.857616	22	22404423	23143364
IBD	osteoporosis	0.163445	-0.42801	0.87145	0.0267143	0	0.82011	0.548988	0.857919	1	58387484	59889045
IBD	osteoporosis	-0.0807	-0.34943	0.18122	0.0065125	0	0.12289	0.540757	0.857919	1	200134006	201067952
IBD	osteoporosis	0.164054	-0.44299	0.85361	0.0269137	0	0.7607	0.550317	0.857919	2	38887394	40087418
IBD	osteoporosis	-0.139116	-0.82033	0.36391	0.0193533	0	0.70784	0.547153	0.857919	2	224123080	224938731
IBD	osteoporosis	0.151297	-0.38894	0.8539	0.0228907	0	0.77354	0.533632	0.857919	5	77290256	79005158
IBD	osteoporosis	0.182233	-0.4988	1	0.0332088	0	1	0.541103	0.857919	6	156762741	158220143
IBD	osteoporosis	-0.154702	-0.91914	0.41053	0.0239328	0	0.89941	0.541337	0.857919	7	99465541	100849307
IBD	osteoporosis	0.123529	-0.30694	0.56509	0.0152595	0	0.3237	0.545273	0.857919	8	72013185	72917489
IBD	osteoporosis	0.170999	-0.47628	0.94633	0.0292406	0	0.94454	0.546878	0.857919	8	109920828	111207349
IBD	osteoporosis	0.132307	-0.32284	0.64391	0.0175052	0	0.43611	0.538914	0.857919	9	14244748	14902924
IBD	osteoporosis	-0.13218	-0.6551	0.32858	0.0174715	0	0.44179	0.546347	0.857919	9	80137025	81161597
IBD	osteoporosis	-0.150209	-0.81466	0.38516	0.0225628	0	0.72076	0.541179	0.857919	9	117989018	119001227
IBD	osteoporosis	-0.191744	-1	0.52646	0.0367656	0	1	0.546021	0.857919	9	132193799	132999452
IBD	osteoporosis	0.15916	-0.40576	0.83349	0.0253321	0	0.72331	0.545413	0.857919	10	26161975	26888716
IBD	osteoporosis	0.164629	-0.40634	0.84498	0.0271027	0	0.73761	0.532786	0.857919	11	6180841	7191230
IBD	osteoporosis	-0.145365	-0.71264	0.358	0.021131	0	0.52475	0.535154	0.857919	11	83677774	84613229
IBD	osteoporosis	-0.182943	-1	0.49471	0.0334682	0	1	0.548786	0.857919	12	129887419	130629840
IBD	osteoporosis	-0.16427	-0.99173	0.41872	0.0269846	0	1	0.536603	0.857919	14	69794543	71140426
IBD	osteoporosis	0.134734	-0.34405	0.64341	0.0181532	0	0.42291	0.545348	0.857919	16	66738844	68435728
IBD	osteoporosis	-0.144817	-0.7464	0.3625	0.0209719	0	0.57467	0.54582	0.857919	17	29783142	31318753
IBD	osteoporosis	0.17031	-0.44671	0.86891	0.0290056	0	0.80565	0.53583	0.857919	17	73741322	74908266
IBD	osteoporosis	0.0893102	-0.21768	0.39939	0.00797631	0	0.16442	0.543741	0.857919	20	10279604	11257012
IBD	osteoporosis	-0.191345	-1	0.53966	0.036613	0	1	0.547679	0.857919	21	46045434	47014880
IBD	osteoporosis	-0.104508	-0.46098	0.23225	0.0109219	0	0.21631	0.535281	0.857919	22	32662294	33501725
IBD	osteoporosis	0.128649	-0.32242	0.61924	0.0165506	0	0.39999	0.542699	0.857919	22	37364005	38718589
IBD	osteoporosis	-0.145712	-0.74452	0.39321	0.0212319	0	0.57967	0.55209	0.858842	20	18959420	19957928
IBD	osteoporosis	0.219357	-0.68318	1	0.0481173	0	1	0.554381	0.860758	2	37603361	38887393
IBD	osteoporosis	0.156812	-0.43788	0.86267	0.0245899	0	0.77393	0.555123	0.861066	12	66114644	67183620
IBD	osteoporosis	0.201918	-0.62811	1	0.0407709	0	1	0.559534	0.863443	5	124109486	125131720
IBD	osteoporosis	-0.231057	-1	0.72061	0.0533871	0	1	0.559389	0.863443	8	115334859	116094203
IBD	osteoporosis	-0.190365	-1	0.55069	0.0362388	0	1	0.559029	0.863443	10	53129610	53919161
IBD	osteoporosis	-0.242859	-1	0.82574	0.0589806	0	1	0.559841	0.863443	14	87350276	88208595
IBD	osteoporosis	-0.117369	-0.58815	0.2971	0.0137756	0	0.35266	0.560878	0.863559	6	53425493	54452767
IBD	osteoporosis	-0.1972	-1	0.60376	0.038888	0	1	0.565293	0.865243	1	76097248	76977915
IBD	osteoporosis	-0.0956055	-0.44516	0.24916	0.00914041	0	0.20309	0.565665	0.865243	1	172465154	173582511
IBD	osteoporosis	-0.229362	-1	0.69467	0.0526071	0	1	0.56667	0.865243	7	54550501	55161394
IBD	osteoporosis	-0.109033	-0.53227	0.2777	0.0118882	0	0.28623	0.564746	0.865243	11	1857846	2477449
IBD	osteoporosis	-0.179619	-1	0.52637	0.032263	0	1	0.565578	0.865243	12	21572253	22928055
IBD	osteoporosis	-0.143943	-0.79382	0.40222	0.0207196	0	0.66027	0.568103	0.86602	7	15877565	16739013
IBD	osteoporosis	-0.199347	-1	0.62695	0.0397393	0	1	0.569155	0.866053	5	91956906	93814604
IBD	osteoporosis	0.129122	-0.36011	0.65429	0.0166726	0	0.4479	0.572674	0.869483	6	45408422	46430701
IBD	osteoporosis	0.132143	-0.37121	0.6972	0.0174617	0	0.51599	0.573729	0.869804	2	59251997	60775066
IBD	osteoporosis	-0.154002	-0.89736	0.45412	0.0237165	0	0.85644	0.575569	0.870803	4	149998529	151014322
IBD	osteoporosis	0.209145	-0.73756	1	0.0437416	0	1	0.576058	0.870803	4	163245542	163937103
IBD	osteoporosis	0.160436	-0.49382	0.88128	0.0257397	0	0.83708	0.575324	0.870803	6	72290724	73170168
IBD	osteoporosis	0.181118	-0.58352	1	0.0328036	0	1	0.578108	0.871366	2	72160303	73544290
IBD	osteoporosis	0.108505	-0.30167	0.53507	0.0117733	0	0.295	0.578579	0.871366	8	128073655	129291118
IBD	osteoporosis	-0.156631	-0.97183	0.47051	0.0245333	0	1	0.577749	0.871366	13	22795189	23729049
IBD	osteoporosis	-0.13509	-0.83934	0.41501	0.0182492	0	0.76354	0.580512	0.873079	1	69438910	70992905
IBD	osteoporosis	0.110543	-0.31368	0.54045	0.0122197	0	0.30253	0.580752	0.873079	10	65400432	66510387
IBD	osteoporosis	-0.105137	-0.54875	0.29457	0.0110537	0	0.30665	0.581245	0.873331	6	27261036	28666364
IBD	osteoporosis	-0.183741	-1	0.6113	0.0337609	0	1	0.581746	0.873595	2	8978799	9960670
IBD	osteoporosis	-0.141569	-0.81367	0.42618	0.0200417	0	0.68697	0.584367	0.874737	8	96900514	98132519
IBD	osteoporosis	-0.144759	-0.86212	0.42705	0.0209552	0	0.78301	0.58287	0.874737	16	68435729	69549149
IBD	osteoporosis	-0.161512	-1	0.53372	0.026086	0	1	0.585547	0.874737	16	73140782	74135275
IBD	osteoporosis	0.144046	-0.45852	0.83838	0.0207493	0	0.76877	0.589445	0.876334	1	232954943	233639473
IBD	osteoporosis	-0.127063	-0.75941	0.39864	0.0161451	0	0.63944	0.590778	0.877345	13	108521979	109156765
IBD	osteoporosis	-0.143748	-0.8368	0.43789	0.0206635	0	0.72461	0.592396	0.877463	3	80385709	81431496
IBD	osteoporosis	0.157543	-0.54178	1	0.0248198	0	1	0.598946	0.880736	9	9920259	10675474
IBD	osteoporosis	0.145126	-0.47932	0.84881	0.0210616	0	0.77611	0.598359	0.880736	12	67183621	68006682
IBD	osteoporosis	0.107044	-0.32067	0.55229	0.0114585	0	0.31985	0.599294	0.880736	22	29457602	30962255
IBD	osteoporosis	0.107609	-0.33157	0.56071	0.0115796	0	0.33301	0.60227	0.882694	4	2468936	3549229
IBD	osteoporosis	0.170408	-0.61354	1	0.0290389	0	1	0.603602	0.883274	6	92953799	93696825
IBD	osteoporosis	-0.0925166	-0.4904	0.27227	0.00855932	0	0.25316	0.60414	0.883505	6	33864263	34979270
IBD	osteoporosis	0.17268	-0.65731	1	0.0298184	0	1	0.609681	0.8852	10	24489448	25577761
IBD	osteoporosis	0.152591	-0.5391	0.99726	0.0232841	0	1	0.610167	0.8852	12	32368906	33076722
IBD	osteoporosis	0.119719	-0.38152	0.6656	0.0143326	0	0.47494	0.610161	0.8852	12	42117737	43072679
IBD	osteoporosis	0.0973757	-0.3195	0.51481	0.00948203	0	0.2816	0.612581	0.886674	5	102903986	103788460
IBD	osteoporosis	0.165943	-0.60951	1	0.0275372	0	1	0.61548	0.887736	1	119408889	120345066
IBD	osteoporosis	0.224451	-0.99576	1	0.0503783	0	1	0.616739	0.887736	2	123219244	123929872
IBD	osteoporosis	0.146605	-0.57191	0.96954	0.021493	0	1	0.626116	0.887736	4	78967716	79880101
IBD	osteoporosis	0.17062	-0.70458	1	0.0291113	0	1	0.624311	0.887736	5	33971057	35157146
IBD	osteoporosis	0.112135	-0.37662	0.66687	0.0125744	0	0.48555	0.615848	0.887736	5	75239303	75959515
IBD	osteoporosis	-0.0810171	-0.45404	0.25659	0.00656377	0	0.21315	0.616895	0.887736	6	166853326	167714865
IBD	osteoporosis	0.100978	-0.32777	0.56156	0.0101965	0	0.33305	0.615037	0.887736	7	25671576	27351286
IBD	osteoporosis	-0.123675	-0.72331	0.40293	0.0152955	0	0.54471	0.616239	0.887736	8	90364150	91457962
IBD	osteoporosis	0.121807	-0.44245	0.77965	0.014837	0	0.69041	0.622533	0.887736	10	11856925	12581571
IBD	osteoporosis	0.141415	-0.51101	0.88287	0.0199982	0	0.84083	0.614814	0.887736	11	23164545	24091272
IBD	osteoporosis	0.100861	-0.32433	0.56336	0.0101729	0	0.33828	0.614071	0.887736	14	98885323	99474533
IBD	osteoporosis	0.140238	-0.52082	0.92448	0.0196666	0	0.93222	0.625486	0.887736	17	52	815653
IBD	osteoporosis	0.0863824	-0.27535	0.45897	0.00746191	0	0.2151	0.627058	0.88847	1	220073133	220978151
IBD	osteoporosis	-0.0840894	-0.4524	0.27762	0.00707103	0	0.21363	0.628375	0.888786	1	2215496	2983519
IBD	osteoporosis	-0.14438	-1	0.54867	0.0208457	0	1	0.630489	0.889255	4	54659779	55681701
IBD	osteoporosis	-0.17664	-1	0.74717	0.0312017	0	1	0.630593	0.889255	18	69311743	70540349
IBD	osteoporosis	0.135203	-0.52855	0.89092	0.0182798	0	0.90266	0.632392	0.890764	10	77144962	78665481
IBD	osteoporosis	-0.121696	-0.79608	0.44983	0.0148099	0	0.67145	0.635028	0.892229	5	87943483	89584466
IBD	osteoporosis	-0.171074	-1	0.69243	0.0292662	0	1	0.635375	0.89225	18	26861068	27823155
IBD	osteoporosis	0.169454	-0.7437	1	0.0287147	0	1	0.638039	0.8938	7	128779174	130418704
IBD	osteoporosis	-0.0611145	-0.32754	0.19936	0.00373498	0	0.10996	0.637742	0.8938	11	75445254	76518906
IBD	osteoporosis	0.106333	-0.38406	0.64776	0.0113067	0	0.45019	0.639433	0.894348	2	33123605	33735318
IBD	osteoporosis	-0.119215	-0.78033	0.42942	0.0142122	0	0.6462	0.642012	0.896532	21	42187153	43081434
IBD	osteoporosis	0.0818606	-0.28746	0.45621	0.00670116	0	0.21916	0.644354	0.897816	1	20556203	21416121
IBD	osteoporosis	-0.138926	-1	0.56626	0.0193004	0	1	0.644868	0.898066	2	206821200	207726594
IBD	osteoporosis	-0.0905655	-0.53766	0.31046	0.00820212	0	0.29803	0.645473	0.898442	20	30569660	32484506
IBD	osteoporosis	-0.137471	-0.99805	0.54248	0.0188984	0	1	0.646303	0.898666	3	115649910	116498570
IBD	osteoporosis	-0.107545	-0.7399	0.41634	0.0115659	0	0.58628	0.655877	0.898943	3	20754843	21790867
IBD	osteoporosis	-0.144566	-1	0.60133	0.0208993	0	1	0.650933	0.898943	7	116835337	118342090
IBD	osteoporosis	0.0785888	-0.28386	0.44152	0.0061762	0	0.2058	0.653273	0.898943	9	653662	1103598
IBD	osteoporosis	0.116935	-0.47454	0.83169	0.0136739	0	0.76198	0.650159	0.898943	9	114443476	115390112
IBD	osteoporosis	-0.160696	-1	0.69143	0.0258233	0	1	0.653524	0.898943	18	25305261	26861067
IBD	osteoporosis	-0.0458241	-0.24584	0.15396	0.00209984	0	0.06176	0.649197	0.898943	21	39252060	40480831
IBD	osteoporosis	0.127232	-0.52771	0.89204	0.0161879	0	0.86985	0.65786	0.898994	8	9835864	10478851
IBD	osteoporosis	0.14789	-0.66967	1	0.0218715	0	1	0.657249	0.898994	10	67769823	68623274
IBD	osteoporosis	0.116831	-0.49574	0.80377	0.0136495	0	0.70236	0.664141	0.902439	10	88443653	89971628
IBD	osteoporosis	0.118714	-0.50455	0.84646	0.0140931	0	0.77812	0.663919	0.902439	17	70495120	71466953
IBD	osteoporosis	0.134686	-0.60283	0.99941	0.0181403	0	1	0.665184	0.902942	13	113573119	114302561
IBD	osteoporosis	0.141529	-0.64788	1	0.0200305	0	1	0.667961	0.903879	6	17391995	18208676
IBD	osteoporosis	0.146917	-0.72068	1	0.0215847	0	1	0.669019	0.903879	11	2477450	3362508
IBD	osteoporosis	0.138184	-0.65619	1	0.0190948	0	1	0.670566	0.903879	18	14439252	15220934
IBD	osteoporosis	-0.0844913	-0.58212	0.36139	0.00713879	0	0.37956	0.681606	0.904208	1	68633861	69438909
IBD	osteoporosis	-0.100249	-0.71306	0.41741	0.0100499	0	0.55098	0.683146	0.904208	2	40786177	41540439
IBD	osteoporosis	-0.102189	-0.79104	0.4601	0.0104427	0	0.72626	0.684859	0.904208	2	57433654	57952945
IBD	osteoporosis	0.129061	-0.64038	1	0.0166567	0	1	0.683695	0.904208	2	147252197	149568875
IBD	osteoporosis	0.147401	-0.74025	1	0.021727	0	1	0.676681	0.904208	4	63337955	64117431
IBD	osteoporosis	-0.0955458	-0.64221	0.39436	0.00912901	0	0.44093	0.671285	0.904208	5	598321	1206609
IBD	osteoporosis	-0.0921557	-0.61859	0.38631	0.00849266	0	0.40345	0.679346	0.904208	5	13608148	14910295
IBD	osteoporosis	0.167546	-0.88565	1	0.0280716	0	1	0.678882	0.904208	7	11232448	11855413
IBD	osteoporosis	-0.141926	-1	0.70792	0.0201429	0	1	0.682819	0.904208	8	14389306	14872767
IBD	osteoporosis	0.0939039	-0.4001	0.60728	0.00881795	0	0.39801	0.678723	0.904208	8	58675118	59555977
IBD	osteoporosis	-0.125439	-0.99512	0.61284	0.015735	0	1	0.684482	0.904208	12	29647194	30358377
IBD	osteoporosis	-0.122831	-0.94712	0.56005	0.0150874	0	1	0.677679	0.904208	12	101825062	102966633
IBD	osteoporosis	0.125455	-0.61879	0.95092	0.015739	0	1	0.680319	0.904208	12	106964978	108183188
IBD	osteoporosis	-0.0910111	-0.62251	0.37112	0.00828301	0	0.4014	0.682822	0.904208	12	109031820	110111514
IBD	osteoporosis	-0.0622635	-0.3815	0.23928	0.00387675	0	0.14923	0.683809	0.904208	15	78514102	79292536
IBD	osteoporosis	0.0706351	-0.29741	0.4397	0.00498932	0	0.20428	0.682982	0.904208	16	74135276	74889127
IBD	osteoporosis	0.129699	-0.62331	0.98263	0.0168219	0	1	0.676657	0.904208	19	11681979	13213186
IBD	osteoporosis	-0.0836762	-0.60579	0.35538	0.00700171	0	0.3902	0.674899	0.904208	20	43008891	44072210
IBD	osteoporosis	0.0931638	-0.4156	0.6447	0.00867948	0	0.45934	0.681238	0.904208	20	58780895	59560457
IBD	osteoporosis	0.124229	-0.61344	0.98077	0.0154328	0	1	0.687953	0.905836	2	226242843	227557841
IBD	osteoporosis	0.116049	-0.56501	0.95704	0.0134673	0	1	0.688952	0.905982	14	105091341	106347143
IBD	osteoporosis	-0.0783657	-0.55775	0.33447	0.00614118	0	0.34013	0.689316	0.905982	19	45040933	45893307
IBD	osteoporosis	0.0870915	-0.39943	0.58987	0.00758493	0	0.37694	0.692796	0.907428	2	122026818	123219243
IBD	osteoporosis	0.136412	-0.75614	1	0.0186082	0	1	0.69336	0.907428	6	147015883	148184844
IBD	osteoporosis	0.118162	-0.59453	0.88424	0.0139623	0	0.9555	0.693498	0.907428	8	70872089	72013184
IBD	osteoporosis	0.122078	-0.60042	0.99635	0.0149029	0	1	0.691812	0.907428	10	115588904	116845213
IBD	osteoporosis	0.127902	-0.66028	1	0.016359	0	1	0.693398	0.907428	17	8554764	9619356
IBD	osteoporosis	0.11423	-0.55693	0.92359	0.0130485	0	0.94587	0.695837	0.907516	2	45850048	46499326
IBD	osteoporosis	0.128476	-0.67356	1	0.0165062	0	1	0.695713	0.907516	3	22648002	23426044
IBD	osteoporosis	0.0682382	-0.309	0.46524	0.00465645	0	0.23919	0.69564	0.907516	10	101271452	102509298
IBD	osteoporosis	-0.120006	-1	0.58025	0.0144015	0	1	0.698064	0.909855	16	54866096	55907389
IBD	osteoporosis	0.132368	-0.71075	1	0.0175213	0	1	0.698661	0.910192	5	97316602	98567769
IBD	osteoporosis	0.0835168	-0.36225	0.56874	0.00697505	0	0.34582	0.699197	0.910405	2	144503689	145977920
IBD	osteoporosis	-0.0629879	-0.40744	0.27727	0.00396747	0	0.17594	0.700331	0.910405	9	116159541	117054909
IBD	osteoporosis	-0.0833995	-0.5964	0.3711	0.00695548	0	0.3798	0.702017	0.910405	12	22928056	23923798
IBD	osteoporosis	0.0831033	-0.40073	0.58792	0.00690615	0	0.38003	0.708883	0.914633	2	30575620	31457418
IBD	osteoporosis	-0.118471	-1	0.63213	0.0140354	0	1	0.707781	0.914633	5	174662886	176180301
IBD	osteoporosis	0.103546	-0.56987	0.79347	0.0107218	0	0.74817	0.710939	0.915068	2	40087419	40786176
IBD	osteoporosis	-0.115883	-1	0.61795	0.0134289	0	1	0.711239	0.915068	2	222327714	223353965
IBD	osteoporosis	-0.154051	-1	0.93833	0.0237316	0	1	0.710993	0.915068	18	41425455	42974165
IBD	osteoporosis	0.07056	-0.34571	0.48858	0.00497872	0	0.25896	0.716678	0.917733	1	204092538	205009623
IBD	osteoporosis	-0.0914675	-0.7053	0.46002	0.0083663	0	0.55562	0.718122	0.917733	3	196383153	197147990
IBD	osteoporosis	-0.0940493	-0.73643	0.4893	0.00884527	0	0.60655	0.715603	0.917733	5	1206610	2106885
IBD	osteoporosis	0.123014	-0.7304	1	0.0151324	0	1	0.71614	0.917733	8	79756170	81340231
IBD	osteoporosis	-0.0793522	-0.58827	0.3769	0.00629678	0	0.37601	0.718104	0.917733	11	68887345	69713996
IBD	osteoporosis	0.101217	-0.56555	0.82434	0.0102449	0	0.78608	0.721226	0.918246	10	113117616	114255954
IBD	osteoporosis	0.0825943	-0.41027	0.61811	0.00682182	0	0.41224	0.721122	0.918246	11	105932283	107054024
IBD	osteoporosis	0.126617	-0.74713	1	0.0160319	0	1	0.722038	0.918802	2	11995766	12732506
IBD	osteoporosis	0.0616589	-0.29184	0.43186	0.00380183	0	0.19761	0.722419	0.918851	5	37925488	39438985
IBD	osteoporosis	0.118144	-0.75333	1	0.0139581	0	1	0.726277	0.920166	8	133461552	134509448
IBD	osteoporosis	-0.0676349	-0.50659	0.32989	0.00457448	0	0.27343	0.726258	0.920166	11	68000950	68887344
IBD	osteoporosis	0.0449622	-0.20056	0.29984	0.0020216	0	0.09435	0.724214	0.920166	12	40017397	41198229
IBD	osteoporosis	0.133225	-0.85769	1	0.017749	0	1	0.726915	0.920211	4	1529268	2468935
IBD	osteoporosis	-0.128275	-1	0.79441	0.0164545	0	1	0.729722	0.922459	7	82759284	83953009
IBD	osteoporosis	0.0676653	-0.34291	0.48159	0.0045786	0	0.25249	0.731523	0.923858	6	158952061	159604052
IBD	osteoporosis	0.0997646	-0.58614	0.91499	0.00995297	0	0.98233	0.733154	0.924373	18	36056933	37679127
IBD	osteoporosis	-0.105775	-1	0.63805	0.0111883	0	1	0.736066	0.925356	4	78045638	78967715
IBD	osteoporosis	-0.0554223	-0.39444	0.27416	0.00307163	0	0.16551	0.738048	0.926094	17	44865833	45883901
IBD	osteoporosis	-0.0526058	-0.3808	0.27146	0.00276737	0	0.15758	0.739644	0.927162	2	11230350	11995765
IBD	osteoporosis	0.0817869	-0.50479	0.69975	0.0066891	0	0.58646	0.740768	0.927255	1	86761555	87667572
IBD	osteoporosis	-0.0694002	-0.54138	0.35941	0.00481639	0	0.32303	0.740729	0.927255	9	86769887	87815449
IBD	osteoporosis	-0.0728717	-0.56957	0.39513	0.00531028	0	0.35571	0.741224	0.927393	2	2680064	3314202
IBD	osteoporosis	-0.0999585	-0.9918	0.63979	0.00999171	0	1	0.749045	0.931143	5	113121556	113998532
IBD	osteoporosis	0.0576407	-0.31001	0.43717	0.00332244	0	0.2069	0.749334	0.931143	10	99367801	100337830
IBD	osteoporosis	0.138815	-1	1	0.0192695	0	1	0.749417	0.931143	11	81658299	82833181
IBD	osteoporosis	0.111894	-0.76861	1	0.0125203	0	1	0.749423	0.931143	12	68839662	70097805
IBD	osteoporosis	-0.0509057	-0.41562	0.28841	0.0025914	0	0.19232	0.751494	0.931991	10	64069688	65400431
IBD	osteoporosis	0.0542279	-0.31598	0.41889	0.00294067	0	0.19407	0.756441	0.932512	1	91870060	92904465
IBD	osteoporosis	-0.0717995	-0.61427	0.42655	0.00515516	0	0.41944	0.756851	0.932512	2	20064518	21084898
IBD	osteoporosis	0.0610825	-0.35307	0.4921	0.00373108	0	0.2695	0.756588	0.932512	2	97339302	98989360
IBD	osteoporosis	0.0894867	-0.59364	0.83084	0.00800786	0	0.83884	0.753376	0.932512	4	111733580	112830229
IBD	osteoporosis	-0.0609663	-0.48715	0.34177	0.0037169	0	0.25317	0.753828	0.932512	8	40974255	41725002
IBD	osteoporosis	-0.051237	-0.39699	0.28469	0.00262523	0	0.16781	0.757123	0.932512	11	64594823	66782661
IBD	osteoporosis	0.0785268	-0.50741	0.70324	0.00616646	0	0.57073	0.758838	0.932518	10	3225337	3880322
IBD	osteoporosis	-0.0888012	-0.86415	0.58162	0.00788565	0	0.90656	0.758865	0.932518	15	63218979	64339945
IBD	osteoporosis	0.109707	-0.86328	1	0.0120356	0	1	0.760086	0.933438	10	4813183	5396242
IBD	osteoporosis	-0.0613177	-0.5055	0.36216	0.00375986	0	0.2781	0.761174	0.933647	1	47257262	48105233
IBD	osteoporosis	0.0315734	-0.17955	0.23607	0.00099688	0	0.06099	0.763911	0.935212	1	22145630	22740287
IBD	osteoporosis	0.0666095	-0.41737	0.5661	0.00443682	0	0.35915	0.764192	0.935212	12	96017783	96828314
IBD	osteoporosis	-0.0645545	-0.55463	0.40676	0.00416728	0	0.34975	0.76576	0.935851	2	132598286	133352950
IBD	osteoporosis	0.0792026	-0.52041	0.7637	0.00627306	0	0.69831	0.767005	0.93652	3	76157471	77507832
IBD	osteoporosis	0.0925889	-0.69231	0.96638	0.0085727	0	1	0.769992	0.93676	5	64438519	65606870
IBD	osteoporosis	-0.109059	-1	0.82951	0.0118938	0	1	0.771389	0.938034	12	26958057	27797262
IBD	osteoporosis	-0.0936067	-1	0.69298	0.00876221	0	1	0.773807	0.938576	1	89753965	90941549
IBD	osteoporosis	0.0860421	-0.62661	0.88219	0.00740324	0	0.92863	0.773879	0.938576	4	178314528	179233905
IBD	osteoporosis	0.0854305	-0.60804	0.83957	0.00729837	0	0.86654	0.772936	0.938576	7	24894120	25671575
IBD	osteoporosis	0.0629486	-0.45603	0.60364	0.00396253	0	0.45182	0.77568	0.938576	10	28734423	29393749
IBD	osteoporosis	-0.102204	-1	0.80877	0.0104457	0	1	0.772825	0.938576	10	106142284	107877787
IBD	osteoporosis	0.0735865	-0.51228	0.69715	0.00541497	0	0.55759	0.775505	0.938576	12	23923799	25058714
IBD	osteoporosis	0.102152	-0.84369	1	0.010435	0	1	0.77551	0.938576	20	15238520	15962576
IBD	osteoporosis	-0.0588332	-0.51072	0.38515	0.00346135	0	0.29569	0.777865	0.939527	6	29529756	29833843
IBD	osteoporosis	-0.0630951	-0.61036	0.449	0.003981	0	0.43471	0.780834	0.940986	13	98527336	99402294
IBD	osteoporosis	-0.0787522	-0.83821	0.59674	0.0062019	0	0.90566	0.782658	0.941082	13	42037055	42950157
IBD	osteoporosis	-0.0718605	-0.74467	0.51337	0.00516393	0	0.64891	0.783302	0.941082	20	57924038	58780894
IBD	osteoporosis	0.0375801	-0.24286	0.31845	0.00141226	0	0.11063	0.788835	0.941359	1	34371023	35201626
IBD	osteoporosis	0.0614085	-0.47242	0.62826	0.00377101	0	0.46711	0.78688	0.941359	1	232177705	232954942
IBD	osteoporosis	-0.0448884	-0.40356	0.29992	0.00201497	0	0.17386	0.786868	0.941359	6	31320269	31427209
IBD	osteoporosis	0.055681	-0.38846	0.51949	0.00310037	0	0.29951	0.790847	0.941359	8	103716054	104467845
IBD	osteoporosis	-0.089447	-1	0.75905	0.00800077	0	1	0.790164	0.941359	11	30570130	32065771
IBD	osteoporosis	0.0962847	-0.80316	1	0.00927074	0	1	0.784562	0.941359	12	61737954	63055936
IBD	osteoporosis	0.0563592	-0.39721	0.52299	0.00317635	0	0.30769	0.790035	0.941359	22	35368342	36135968
IBD	osteoporosis	-0.0561821	-0.54091	0.40372	0.00315642	0	0.33379	0.794519	0.943513	2	181309940	182307877
IBD	osteoporosis	-0.0847475	-1	0.72773	0.00718213	0	1	0.796435	0.945248	1	45167236	47257261
IBD	osteoporosis	0.054008	-0.41882	0.51998	0.00291686	0	0.31459	0.798114	0.945691	19	64705	762046
IBD	osteoporosis	0.101326	-0.92362	1	0.0102669	0	1	0.799129	0.946476	21	30847297	32202239
IBD	osteoporosis	0.0606055	-0.47377	0.60336	0.00367302	0	0.43631	0.801849	0.948412	14	64033238	65229391
IBD	osteoporosis	0.0721641	-0.64204	0.80834	0.00520766	0	0.80504	0.804956	0.950443	4	58011086	58940256
IBD	osteoporosis	0.0451453	-0.32752	0.43614	0.0020381	0	0.20957	0.806285	0.951594	7	103191323	104109231
IBD	osteoporosis	-0.0475397	-0.49413	0.38499	0.00226003	0	0.27415	0.815638	0.956729	22	49559208	50347996
IBD	osteoporosis	0.0431334	-0.34813	0.4567	0.00186049	0	0.23606	0.818095	0.957535	2	143259781	144503688
IBD	osteoporosis	-0.0612729	-0.73656	0.54289	0.00375437	0	0.63731	0.817432	0.957535	6	91097025	92015279
IBD	osteoporosis	-0.0594512	-0.71212	0.5352	0.00353444	0	0.61109	0.817811	0.957535	12	19532766	20074930
IBD	osteoporosis	0.0537751	-0.48712	0.60214	0.00289176	0	0.43992	0.817629	0.957535	21	27774351	28616539
IBD	osteoporosis	0.0714196	-0.73451	0.93239	0.00510075	0	1	0.821253	0.958813	2	215002485	215899570
IBD	osteoporosis	-0.0708291	-0.93228	0.70752	0.00501677	0	1	0.82133	0.958813	6	67559695	68547494
IBD	osteoporosis	0.0733616	-0.76364	0.97983	0.00538193	0	1	0.820548	0.958813	9	23091194	23859374
IBD	osteoporosis	0.0801453	-0.82301	1	0.00642326	0	1	0.820821	0.958813	9	132999453	134141936
IBD	osteoporosis	-0.0620894	-0.78977	0.60747	0.00385509	0	0.81366	0.820566	0.958813	17	48722591	49909298
IBD	osteoporosis	-0.0425227	-0.44849	0.35555	0.00180818	0	0.22932	0.821805	0.958951	2	233352723	234115092
IBD	osteoporosis	0.0557886	-0.50708	0.64691	0.00311237	0	0.48228	0.822943	0.959862	2	155207970	156130947
IBD	osteoporosis	-0.0442274	-0.51926	0.39476	0.00195606	0	0.31335	0.828672	0.96014	1	10753428	11709173
IBD	osteoporosis	0.0601228	-0.61597	0.74915	0.00361475	0	0.75426	0.826426	0.96014	5	123191942	124109485
IBD	osteoporosis	0.0643614	-0.64395	0.82442	0.00414238	0	0.90005	0.823827	0.96014	7	75243900	76451928
IBD	osteoporosis	0.0370978	-0.31544	0.39308	0.00137625	0	0.17526	0.827884	0.96014	10	114255955	115588903
IBD	osteoporosis	0.0768092	-0.88465	1	0.00589965	0	1	0.827961	0.96014	11	21442723	22368743
IBD	osteoporosis	-0.0646907	-0.8331	0.62284	0.00418489	0	0.88619	0.826337	0.96014	11	134351065	134946450
IBD	osteoporosis	-0.0714554	-0.99512	0.71397	0.00510587	0	1	0.826043	0.96014	12	50344347	51769419
IBD	osteoporosis	-0.0380009	-0.40622	0.32025	0.00144407	0	0.18854	0.828768	0.96014	14	51418372	52206122
IBD	osteoporosis	0.0592052	-0.59027	0.75734	0.00350525	0	0.70185	0.831594	0.961023	15	98828262	99925972
IBD	osteoporosis	-0.0516929	-0.66753	0.48617	0.00267216	0	0.51645	0.832257	0.961123	11	3362509	4405707
IBD	osteoporosis	0.0569688	-0.58824	0.75331	0.00324544	0	0.71917	0.835305	0.962441	3	60571140	61277587
IBD	osteoporosis	-0.0394855	-0.44063	0.35928	0.0015591	0	0.22931	0.834626	0.962441	13	99402295	100470868
IBD	osteoporosis	-0.0529206	-0.68239	0.51218	0.00280059	0	0.55581	0.835998	0.962441	20	35990262	37253657
IBD	osteoporosis	0.0530634	-0.54659	0.67047	0.00281572	0	0.58069	0.839271	0.963437	2	212520454	213194362
IBD	osteoporosis	0.0468127	-0.44853	0.54694	0.00219143	0	0.36048	0.837628	0.963437	4	812416	1529267
IBD	osteoporosis	-0.0819968	-1	1	0.00672348	0	1	0.838995	0.963437	12	46037745	47499603
IBD	osteoporosis	0.0412527	-0.42325	0.50631	0.00170179	0	0.32566	0.841279	0.963625	6	127545460	128763380
IBD	osteoporosis	0.0573211	-0.66574	0.80102	0.0032857	0	0.91732	0.840178	0.963625	12	55416803	56987105
IBD	osteoporosis	0.0811219	-1	1	0.00658076	0	1	0.841602	0.963625	12	64403858	66114643
IBD	osteoporosis	0.0390058	-0.47725	0.59858	0.00152145	0	0.44733	0.860176	0.964644	1	151146408	152535630
IBD	osteoporosis	0.0612349	-0.76724	0.94275	0.00374971	0	1	0.846295	0.964644	2	47320115	48171058
IBD	osteoporosis	0.0479893	-0.5923	0.69679	0.00230298	0	0.64773	0.860624	0.964644	3	191229358	192049688
IBD	osteoporosis	0.0231341	-0.23111	0.2721	0.000535186	0	0.08515	0.854998	0.964644	5	39438986	40290851
IBD	osteoporosis	-0.0475792	-0.67385	0.54664	0.00226378	0	0.54295	0.855528	0.964644	5	113998533	115117631
IBD	osteoporosis	-0.0468215	-0.72813	0.56836	0.00219225	0	0.65625	0.862621	0.964644	5	125131721	126054697
IBD	osteoporosis	-0.0439446	-0.63447	0.50439	0.00193113	0	0.51912	0.850889	0.964644	6	20418021	21295864
IBD	osteoporosis	0.0412768	-0.52416	0.60257	0.00170377	0	0.49462	0.862418	0.964644	7	66914876	67474722
IBD	osteoporosis	-0.0469059	-0.66877	0.53197	0.00220017	0	0.55911	0.852325	0.964644	7	98173565	99465540
IBD	osteoporosis	-0.0595419	-0.87338	0.69816	0.00354523	0	1	0.847956	0.964644	9	96670172	97418633
IBD	osteoporosis	-0.0632277	-0.92512	0.7102	0.00399775	0	1	0.84374	0.964644	9	112865521	113646149
IBD	osteoporosis	0.0700086	-0.98019	1	0.0049012	0	1	0.855982	0.964644	10	12581572	13208061
IBD	osteoporosis	-0.0486213	-0.74145	0.57446	0.00236403	0	0.68152	0.856134	0.964644	12	11742150	12721874
IBD	osteoporosis	-0.0487604	-0.7227	0.57812	0.00237757	0	0.65615	0.85943	0.964644	12	110111515	111592381
IBD	osteoporosis	-0.0365696	-0.47874	0.39268	0.00133733	0	0.26803	0.85676	0.964644	13	42950158	43931931
IBD	osteoporosis	-0.0447375	-0.65555	0.53626	0.00200144	0	0.52	0.859368	0.964644	15	26392948	27563172
IBD	osteoporosis	-0.0458805	-0.5857	0.47783	0.00210502	0	0.43449	0.848668	0.964644	15	47693317	49260006
IBD	osteoporosis	0.0260099	-0.32541	0.38705	0.000676515	0	0.20033	0.863356	0.964644	16	50467034	52041336
IBD	osteoporosis	-0.035506	-0.45372	0.37546	0.00126068	0	0.24131	0.855177	0.964644	17	13648447	14508610
IBD	osteoporosis	-0.042175	-0.59141	0.4392	0.00177873	0	0.41423	0.849392	0.964644	19	43960959	45040932
IBD	osteoporosis	0.0595403	-0.75485	0.96204	0.00354505	0	1	0.852725	0.964644	19	57959953	59118811
IBD	osteoporosis	-0.044388	-0.66648	0.507	0.00197029	0	0.54551	0.855515	0.964644	20	60766558	61470768
IBD	osteoporosis	0.0596847	-0.71415	0.88072	0.00356227	0	1	0.84561	0.964644	21	24055942	25247986
IBD	osteoporosis	-0.0644656	-1	0.91556	0.00415582	0	1	0.86433	0.964959	2	234945578	235625789
IBD	osteoporosis	-0.0288301	-0.41193	0.33733	0.000831175	0	0.19904	0.864799	0.965081	1	205917549	208162951
IBD	osteoporosis	-0.0431906	-0.65127	0.52896	0.00186542	0	0.53296	0.86607	0.965697	12	51769420	53039987
IBD	osteoporosis	0.049337	-0.68797	0.78902	0.00243414	0	0.85082	0.867533	0.966927	1	213958293	214783872
IBD	osteoporosis	0.0468541	-0.64358	0.74594	0.00219531	0	0.72549	0.868042	0.967092	11	22368744	23164544
IBD	osteoporosis	-0.0486254	-0.82574	0.64515	0.00236443	0	0.89302	0.869852	0.967103	8	18668610	19488888
IBD	osteoporosis	-0.0655716	-1	1	0.00429964	0	1	0.871748	0.968618	2	62429911	63672118
IBD	osteoporosis	0.0385841	-0.51309	0.58496	0.00148873	0	0.45735	0.87325	0.969035	2	182307878	183352290
IBD	osteoporosis	-0.0409669	-0.67911	0.53595	0.00167828	0	0.56884	0.8737	0.969035	3	195710291	196383152
IBD	osteoporosis	-0.0434726	-0.74802	0.59669	0.00188987	0	0.70546	0.873756	0.969035	5	36431968	37925487
IBD	osteoporosis	0.0473661	-0.69318	0.79624	0.00224355	0	0.87883	0.874189	0.969115	5	57895013	58721458
IBD	osteoporosis	-0.0427727	-0.80288	0.63377	0.0018295	0	0.82115	0.878827	0.970927	4	79880102	81206182
IBD	osteoporosis	-0.0321185	-0.50145	0.4291	0.0010316	0	0.30875	0.878938	0.970927	5	89584467	90793804
IBD	osteoporosis	-0.0127872	-0.17404	0.14799	0.000163512	0	0.03501	0.876911	0.970927	6	31427210	32208901
IBD	osteoporosis	-0.0312793	-0.48472	0.39877	0.000978394	0	0.27281	0.878518	0.970927	7	7926501	8718351
IBD	osteoporosis	-0.0557985	-1	0.91773	0.00311347	0	1	0.879094	0.970927	8	4893121	5566269
IBD	osteoporosis	0.0321532	-0.4392	0.49184	0.00103383	0	0.31751	0.876606	0.970927	16	55907390	57119889
IBD	osteoporosis	0.0269275	-0.35836	0.4271	0.000725091	0	0.2154	0.881773	0.973103	17	62112374	63548724
IBD	osteoporosis	0.0412516	-0.67524	0.79797	0.0017017	0	0.8519	0.887092	0.975054	6	168707339	169667886
IBD	osteoporosis	0.0550774	-1	1	0.00303352	0	1	0.885976	0.975054	8	52326237	53108910
IBD	osteoporosis	0.05035	-0.88742	1	0.00253512	0	1	0.886657	0.975054	10	19965625	20616432
IBD	osteoporosis	-0.0336902	-0.59949	0.50956	0.00113503	0	0.45344	0.886772	0.975054	15	84209761	85494083
IBD	osteoporosis	-0.0184211	-0.28976	0.25178	0.000339337	0	0.10127	0.887943	0.975095	9	117054910	117989017
IBD	osteoporosis	-0.0291367	-0.48306	0.42289	0.00084895	0	0.2939	0.888938	0.975095	15	77897164	78514101
IBD	osteoporosis	-0.0538483	-1	1	0.00289964	0	1	0.88987	0.975225	5	52139774	52837225
IBD	osteoporosis	-0.0180634	-0.29199	0.25188	0.000326288	0	0.09965	0.89252	0.975859	6	30715007	31106493
IBD	osteoporosis	-0.0292032	-0.5409	0.45306	0.000852829	0	0.35123	0.896686	0.97757	10	27669567	28734422
IBD	osteoporosis	0.038344	-0.72762	0.82508	0.00147026	0	0.9922	0.899955	0.977691	1	2983520	3582047
IBD	osteoporosis	0.033869	-0.61849	0.65745	0.00114711	0	0.63391	0.897871	0.977691	1	110224231	111134062
IBD	osteoporosis	-0.0270461	-0.5001	0.42965	0.000731493	0	0.30407	0.900418	0.977691	2	240325601	241113279
IBD	osteoporosis	-0.027343	-0.56271	0.49155	0.000747637	0	0.42737	0.901554	0.977691	5	95117260	96467377
IBD	osteoporosis	-0.0288323	-0.55434	0.47058	0.000831299	0	0.36872	0.900062	0.977691	16	10351809	11022542
IBD	osteoporosis	-0.0197079	-0.34802	0.30612	0.000388403	0	0.14925	0.900289	0.977691	20	45673604	46486132
IBD	osteoporosis	0.0320219	-0.57252	0.63944	0.0010254	0	0.52221	0.901192	0.977691	22	43574018	44409533
IBD	osteoporosis	-0.0133111	-0.23621	0.21343	0.000177187	0	0.06848	0.903006	0.978439	1	67761891	68633860
IBD	osteoporosis	0.0363063	-0.73465	0.79855	0.00131815	0	0.95998	0.904088	0.978821	21	37303549	38046449
IBD	osteoporosis	0.0318632	-0.63805	0.70692	0.00101526	0	0.7252	0.905038	0.97906	17	20402495	21432873
IBD	osteoporosis	-0.0311834	-0.64662	0.57417	0.000972406	0	0.54828	0.90485	0.97906	19	33785836	34633274
IBD	osteoporosis	0.0317189	-0.61112	0.68881	0.00100609	0	0.63029	0.906048	0.979363	9	78630916	79451035
IBD	osteoporosis	-0.0270776	-0.57076	0.4908	0.000733197	0	0.41518	0.905863	0.979363	12	38746761	40017396
IBD	osteoporosis	0.028576	-0.55445	0.59968	0.000816588	0	0.50318	0.907888	0.979938	2	199654970	201324132
IBD	osteoporosis	0.028433	-0.58211	0.63288	0.000808434	0	0.53139	0.912054	0.979938	9	3079046	4025355
IBD	osteoporosis	0.0182318	-0.31365	0.36029	0.000332397	0	0.15362	0.911847	0.979938	11	66782662	68000949
IBD	osteoporosis	0.0201458	-0.37123	0.40078	0.000405854	0	0.20645	0.908123	0.979938	15	64339946	66355634
IBD	osteoporosis	-0.0319746	-0.80442	0.65283	0.00102237	0	0.8371	0.911744	0.979938	17	52102650	53468006
IBD	osteoporosis	-0.0243003	-0.53578	0.46593	0.000590502	0	0.36253	0.913338	0.979973	3	132925968	133718493
IBD	osteoporosis	0.0229987	-0.47752	0.53239	0.00052894	0	0.35865	0.918062	0.979973	5	108641785	109606905
IBD	osteoporosis	-0.0299643	-0.72833	0.59517	0.00089786	0	0.73574	0.913059	0.979973	7	149843000	150897818
IBD	osteoporosis	-0.0324341	-0.85772	0.70078	0.00105197	0	0.99325	0.915091	0.979973	8	2396123	2970491
IBD	osteoporosis	-0.0295271	-0.7646	0.66874	0.00087185	0	0.77432	0.918656	0.979973	13	50419897	51554236
IBD	osteoporosis	0.0271142	-0.58133	0.6158	0.000735179	0	0.52946	0.915499	0.979973	19	34633275	35649343
IBD	osteoporosis	-0.029079	-0.74578	0.64209	0.000845588	0	0.77436	0.915441	0.979973	19	39370420	40171413
IBD	osteoporosis	-0.0288151	-0.74195	0.64515	0.000830309	0	0.85047	0.917485	0.979973	19	56411087	57143509
IBD	osteoporosis	0.0204347	-0.4083	0.45771	0.000417576	0	0.2679	0.919506	0.980101	14	75699502	76694201
IBD	osteoporosis	0.0269952	-0.608	0.68121	0.000728742	0	0.64653	0.920013	0.980252	11	87150	1061399
IBD	osteoporosis	0.0228601	-0.52062	0.54679	0.000522582	0	0.40532	0.922314	0.981084	1	90941550	91870059
IBD	osteoporosis	-0.0407517	-1	1	0.0016607	0	1	0.923836	0.981084	5	96467378	97316601
IBD	osteoporosis	0.0305845	-0.76576	0.81132	0.00093541	0	0.99199	0.921661	0.981084	8	8064601	8589770
IBD	osteoporosis	0.0206736	-0.52363	0.5564	0.000427397	0	0.41659	0.930238	0.981912	10	7659873	8771920
IBD	osteoporosis	0.0256889	-0.73304	0.7789	0.00065992	0	0.88463	0.931076	0.981912	14	62717986	64033237
IBD	osteoporosis	0.0185223	-0.47329	0.50744	0.000343074	0	0.35358	0.93164	0.981912	16	61092845	62607090
IBD	osteoporosis	0.0198041	-0.49849	0.52538	0.000392202	0	0.37808	0.931575	0.981912	20	53879804	54743694
IBD	osteoporosis	0.0217151	-0.51812	0.5408	0.000471547	0	0.39817	0.927067	0.981912	21	47014881	48119633
IBD	osteoporosis	-0.022408	-0.69392	0.63561	0.000502119	0	0.74492	0.934262	0.982567	10	104206838	106142283
IBD	osteoporosis	-0.0166557	-0.50498	0.43667	0.000277412	0	0.32101	0.937533	0.982728	7	28890887	30175113
IBD	osteoporosis	-0.0168866	-0.46918	0.44171	0.000285157	0	0.28748	0.935342	0.982728	8	70004666	70872088
IBD	osteoporosis	-0.0114388	-0.40243	0.38688	0.000130845	0	0.20615	0.950953	0.983588	3	195196790	195710290
IBD	osteoporosis	-0.0164196	-0.57108	0.51437	0.000269602	0	0.40608	0.946716	0.983588	6	29833844	30070717
IBD	osteoporosis	-0.009851	-0.3581	0.33248	9.7e-05	0	0.15904	0.953085	0.983588	6	30070718	30715006
IBD	osteoporosis	-0.0221739	-0.96221	0.90314	0.000491681	0	1	0.947484	0.983588	6	40778402	42103738
IBD	osteoporosis	0.020413	-0.81405	0.82267	0.000416689	0	1	0.947548	0.983588	6	138825722	139716713
IBD	osteoporosis	0.0238272	-1	1	0.000567736	0	1	0.946839	0.983588	7	15013695	15877564
IBD	osteoporosis	-0.0216237	-1	0.97356	0.000467586	0	1	0.951686	0.983588	8	141527882	142611889
IBD	osteoporosis	0.0202692	-0.87239	0.9398	0.000410839	0	1	0.951045	0.983588	9	2441121	3079045
IBD	osteoporosis	0.0151985	-0.49794	0.52839	0.000230994	0	0.37587	0.947219	0.983588	11	7191231	7915071
IBD	osteoporosis	-0.0203159	-0.86457	0.78052	0.000412735	0	1	0.948613	0.983588	12	28753586	29647193
IBD	osteoporosis	0.0184826	-0.60049	0.65107	0.000341605	0	0.58123	0.944752	0.983588	12	48227036	48960265
IBD	osteoporosis	0.0203502	-0.80727	0.87326	0.000414129	0	1	0.948899	0.983588	15	25384328	26392947
IBD	osteoporosis	-0.0262084	-1	0.95318	0.000686879	0	1	0.941781	0.983588	20	41351515	42185671
IBD	osteoporosis	0.0176178	-0.66919	0.73356	0.000310386	0	0.75102	0.950699	0.983588	21	15026793	15840033
IBD	osteoporosis	-0.0176622	-0.59122	0.52874	0.000311952	0	0.4384	0.94296	0.983588	22	16050213	17587474
IBD	osteoporosis	-0.00891566	-0.33777	0.31661	7.95e-05	0	0.14592	0.95485	0.984007	6	33194976	33864262
IBD	osteoporosis	-0.0157002	-0.74276	0.66039	0.000246496	0	0.77142	0.956541	0.984007	10	46327145	49197320
IBD	osteoporosis	0.0108592	-0.42011	0.42793	0.000117923	0	0.23839	0.955741	0.984007	11	16383387	17583948
IBD	osteoporosis	-0.0186745	-1	0.89409	0.000348736	0	1	0.957633	0.98402	2	12732507	13625450
IBD	osteoporosis	0.0122884	-0.82522	0.83959	0.000151005	0	1	0.968947	0.987708	1	117046312	118118667
IBD	osteoporosis	-0.0102706	-0.60296	0.54488	0.000105485	0	0.4838	0.967649	0.987708	5	20397014	21211399
IBD	osteoporosis	-0.010868	-0.59549	0.543	0.000118113	0	0.46626	0.964788	0.987708	5	21211400	22149042
IBD	osteoporosis	0.00693132	-0.33968	0.35496	4.8e-05	0	0.16151	0.966541	0.987708	11	15126768	16383386
IBD	osteoporosis	-0.00923461	-0.57875	0.54893	8.53e-05	0	0.47303	0.969746	0.988009	17	33614190	34474611
IBD	osteoporosis	-0.00600752	-0.3415	0.33633	3.61e-05	0	0.15316	0.971069	0.988025	14	21982655	22760700
IBD	osteoporosis	0.0130528	-1	1	0.000170375	0	1	0.975079	0.988871	5	84697851	85311779
IBD	osteoporosis	0.0116541	-1	0.98309	0.000135818	0	1	0.973939	0.988871	20	6128359	7231796
IBD	osteoporosis	0.00746612	-0.57571	0.59393	5.57e-05	0	0.48923	0.97657	0.988947	1	10539	1376204
IBD	osteoporosis	-0.00502005	-0.37486	0.35484	2.52e-05	0	0.18183	0.976527	0.988947	9	17990566	18754196
IBD	osteoporosis	-0.00628769	-0.58441	0.56336	3.95e-05	0	0.4642	0.979879	0.991334	1	17557747	18427820
IBD	osteoporosis	0.00347131	-0.27823	0.28173	1.21e-05	0	0.10472	0.979888	0.991334	7	106399740	107658603
IBD	osteoporosis	0.00564647	-0.76992	0.75066	3.19e-05	0	0.95853	0.984777	0.993696	2	183352291	184148655
IBD	osteoporosis	0.00546489	-0.76807	0.77628	2.99e-05	0	1	0.985537	0.993696	5	107265912	108641784
IBD	osteoporosis	0.00314878	-0.38389	0.38317	9.91e-06	0	0.20579	0.986294	0.993696	12	48960266	50344346
IBD	osteoporosis	-0.00335648	-0.3818	0.36354	1.13e-05	0	0.18713	0.985209	0.993696	18	13641480	14439251
IBD	osteoporosis	-0.00318053	-0.63169	0.61159	1.01e-05	0	0.60453	0.99005	0.995284	20	24487129	25181038
IBD	osteoporosis	0.00224293	-0.50868	0.53221	5.03e-06	0	0.39027	0.992041	0.99603	2	202504863	203639686
IBD	osteoporosis	-0.00179633	-0.46529	0.46167	3.23e-06	0	0.29586	0.993062	0.99603	5	22149043	23246745
IBD	osteoporosis	0.00400505	-1	1	1.6e-05	0	1	0.991241	0.99603	6	11790672	13352326
IBD	osteoporosis	0.00248501	-0.68688	0.68868	6.18e-06	0	0.69298	0.992959	0.99603	11	28577719	29530460
IBD	osteoporosis	-0.00240899	-1	1	5.8e-06	0	1	0.995137	0.996994	12	14656850	16136742
IBD	osteoporosis	-0.00127253	-0.44214	0.42985	1.62e-06	0	0.25799	0.994923	0.996994	21	40480832	41344742
IBD	osteoporosis	-0.000332658	-0.47565	0.45638	1.11e-07	0	0.30005	0.998751	0.998751	9	17392383	17990565
IBD	osteoporosis	NA	NA	NA	NA	NA	NA	NA	NA	5	163781269	165289211
IBD	osteoporosis	NA	NA	NA	NA	NA	NA	NA	NA	7	31730555	32460228

## Sheet: Table 5
Supplementary Table 5.The result of local genetic correlation analysis(CD vs osteoporosis)
phen1	phen2	log2FoldChange	rho.lower	rho.upper	r2	r2.lower	r2.upper	p	padj	CHR	START	STOP
CD	osteoporosis	-0.832873	-1	-0.43348	0.693677	0.1879	1	8.71e-05	0.0493038	3	73606613	74383137
CD	osteoporosis	0.961158	0.49985	1	0.923826	0.24985	1	9.91e-05	0.0493038	6	137553213	138825721
CD	osteoporosis	-0.748483	-1	-0.39029	0.560227	0.15232	1	0.000110176	0.0493038	8	96175631	96900513
CD	osteoporosis	-0.638905	-1	-0.31614	0.4082	0.09994	1	0.000554672	0.10565	6	31250557	31320268
CD	osteoporosis	-0.766701	-1	-0.34304	0.587831	0.11768	1	0.000732307	0.10565	6	134313644	135544083
CD	osteoporosis	-1	-1	-0.30952	1	0.09601	1	0.000796749	0.10565	8	62330901	63253462
CD	osteoporosis	-0.872158	-1	-0.3822	0.760659	0.14608	1	0.000648336	0.10565	9	87815450	89171796
CD	osteoporosis	1	0.42977	1	1	0.18482	1	0.00043987	0.10565	15	101550751	102520975
CD	osteoporosis	-0.652599	-1	-0.29245	0.425885	0.08553	1	0.000675622	0.10565	20	5379451	6128358
CD	osteoporosis	0.655111	0.28555	1	0.42917	0.08154	1	0.00111843	0.11019	12	104140832	105079100
CD	osteoporosis	-1	-1	-0.34165	1	0.1185	1	0.00114233	0.11019	16	83778372	84440154
CD	osteoporosis	0.6976	0.29958	1	0.486646	0.08975	1	0.00114909	0.11019	18	40471408	41425454
CD	osteoporosis	0.900954	0.38249	1	0.811719	0.1463	1	0.00145516	0.123997	1	168179087	169521551
CD	osteoporosis	-0.63998	-1	-0.2626	0.409574	0.06896	1	0.00173257	0.123997	6	23939307	24950379
CD	osteoporosis	0.719311	0.2886	1	0.517409	0.08329	1	0.00182694	0.123997	7	8718352	9225106
CD	osteoporosis	1	0.25499	1	1	0.06907	1	0.00156945	0.123997	15	32177321	33484267
CD	osteoporosis	0.423678	0.1668	0.71016	0.179503	0.02782	0.50433	0.00164912	0.123997	20	56951774	57924037
CD	osteoporosis	1	0.25559	1	1	0.07009	1	0.0024027	0.139054	5	59868568	60930753
CD	osteoporosis	-0.618119	-1	-0.2692	0.382071	0.07247	1	0.00238135	0.139054	6	31106494	31250556
CD	osteoporosis	-0.729658	-1	-0.27608	0.532401	0.07622	1	0.00223101	0.139054	15	22799927	24099946
CD	osteoporosis	-0.777551	-1	-0.29468	0.604585	0.08683	1	0.00248824	0.139123	2	36867390	37603360
CD	osteoporosis	0.855852	0.31654	1	0.732483	0.10024	1	0.00253914	0.139123	4	1529268	2468935
CD	osteoporosis	-0.502383	-0.87632	-0.19119	0.252388	0.03655	0.76794	0.0029393	0.147629	6	30070718	30715006
CD	osteoporosis	0.750507	0.27825	1	0.563261	0.07742	1	0.00303647	0.147629	16	82310205	83077869
CD	osteoporosis	0.65166	0.23833	1	0.424661	0.0575	1	0.00335803	0.152819	12	113947984	114685670
CD	osteoporosis	-0.618913	-1	-0.2113	0.383053	0.04475	1	0.00378557	0.158796	1	233639474	234365796
CD	osteoporosis	0.937418	0.32878	1	0.878752	0.10842	1	0.00382369	0.158796	3	151904022	153406718
CD	osteoporosis	-1	-1	-0.29244	1	0.08922	1	0.0039397	0.158888	1	23907046	25885138
CD	osteoporosis	0.913882	0.32389	1	0.83518	0.10544	1	0.00402195	0.158888	11	35500368	36331189
CD	osteoporosis	-1	-1	-0.34256	1	0.11735	1	0.00432525	0.16101	1	100269208	101188315
CD	osteoporosis	0.675281	0.22827	1	0.456004	0.05211	1	0.00428093	0.16101	13	41003944	42037054
CD	osteoporosis	-0.606265	-1	-0.20138	0.367558	0.04055	1	0.00449749	0.16101	15	63218979	64339945
CD	osteoporosis	-0.780012	-1	-0.2746	0.608419	0.07555	1	0.00459655	0.162391	11	13364728	15126767
CD	osteoporosis	-0.448437	-0.74266	-0.15995	0.201096	0.02579	0.55154	0.00467701	0.163088	6	32539568	32586784
CD	osteoporosis	-0.794144	-1	-0.2623	0.630664	0.0688	1	0.00508493	0.169461	4	39820062	40590541
CD	osteoporosis	0.767009	0.25945	1	0.588303	0.06787	1	0.00519651	0.169461	14	76694202	77425453
CD	osteoporosis	0.844882	0.27875	1	0.713825	0.07857	1	0.00509652	0.169461	20	4591848	5379450
CD	osteoporosis	-0.74468	-1	-0.24077	0.554548	0.05843	1	0.00579044	0.178242	9	26747215	27366479
CD	osteoporosis	-0.84187	-1	-0.26175	0.708745	0.0689	1	0.00607263	0.179176	16	5782969	6446081
CD	osteoporosis	0.524306	0.15969	1	0.274896	0.02579	1	0.00657365	0.180105	8	81340232	82878769
CD	osteoporosis	0.73315	0.21637	1	0.537509	0.04743	1	0.00665944	0.180612	12	111592382	113947983
CD	osteoporosis	-0.846509	-1	-0.22394	0.716578	0.05126	1	0.0068607	0.182386	5	52837226	53747856
CD	osteoporosis	0.747451	0.22815	1	0.558683	0.05294	1	0.00739778	0.189172	6	16566883	17391994
CD	osteoporosis	-0.524738	-1	-0.14915	0.27535	0.02235	1	0.00755637	0.189226	11	1857846	2477449
CD	osteoporosis	-0.564179	-1	-0.15097	0.318298	0.02411	1	0.00749607	0.189226	17	14508611	15308722
CD	osteoporosis	-0.725927	-1	-0.20644	0.526971	0.04266	1	0.00782893	0.19285	9	8262304	9170120
CD	osteoporosis	-0.90318	-1	-0.25047	0.815734	0.06401	1	0.00839705	0.198724	4	113916003	115306149
CD	osteoporosis	-0.557051	-1	-0.15539	0.310306	0.02474	1	0.00853508	0.198724	11	60515106	61717117
CD	osteoporosis	-0.458632	-0.87419	-0.12879	0.210344	0.01678	0.76421	0.00862506	0.198724	12	56987106	58748139
CD	osteoporosis	0.562044	0.14696	1	0.315894	0.02266	1	0.00903188	0.202088	7	96564982	97420207
CD	osteoporosis	0.708619	0.19762	1	0.502141	0.03918	1	0.00958103	0.206053	12	41198230	42117736
CD	osteoporosis	-0.652309	-1	-0.18099	0.425507	0.03352	1	0.00968994	0.206488	3	184524269	185709996
CD	osteoporosis	0.551529	0.14631	1	0.304185	0.02162	1	0.0101604	0.20722	1	8580988	9475966
CD	osteoporosis	-0.747962	-1	-0.20991	0.559447	0.04533	1	0.0104189	0.20722	4	34721846	35411236
CD	osteoporosis	-0.370451	-0.64284	-0.0974	0.137234	0.00956	0.41324	0.0102049	0.20722	6	32586785	32629239
CD	osteoporosis	-0.789059	-1	-0.20146	0.622615	0.04248	1	0.0103466	0.20722	8	91457963	92876620
CD	osteoporosis	-0.602545	-1	-0.13989	0.363061	0.02123	1	0.0116407	0.221669	11	113889020	114742317
CD	osteoporosis	-0.543506	-1	-0.13716	0.295399	0.01961	1	0.0116364	0.221669	16	65882821	66738843
CD	osteoporosis	0.740483	0.18377	1	0.548316	0.03474	1	0.0119894	0.223552	1	92904466	94168576
CD	osteoporosis	-0.900859	-1	-0.2184	0.811546	0.05134	1	0.0119848	0.223552	3	9970732	11226367
CD	osteoporosis	0.616351	0.16091	1	0.379889	0.02684	1	0.0122699	0.224136	13	85035401	85650680
CD	osteoporosis	-0.812986	-1	-0.20441	0.660947	0.0426	1	0.0125081	0.225398	2	75148104	75942397
CD	osteoporosis	-0.784176	-1	-0.16779	0.614932	0.0309	1	0.0135792	0.23076	1	201067953	202583884
CD	osteoporosis	0.72269	0.17593	1	0.52228	0.03391	1	0.0131902	0.23076	2	195300251	196446299
CD	osteoporosis	-0.522661	-1	-0.14016	0.273174	0.02076	1	0.0134661	0.23076	6	29833844	30070717
CD	osteoporosis	-0.591437	-1	-0.13559	0.349798	0.02056	1	0.0138523	0.232459	1	169521552	170193207
CD	osteoporosis	-0.560187	-1	-0.12762	0.31381	0.01758	1	0.0140757	0.233318	1	16732169	17557746
CD	osteoporosis	-0.42689	-0.8394	-0.09556	0.182235	0.00989	0.70459	0.0142173	0.233318	13	34722392	35744568
CD	osteoporosis	-0.738005	-1	-0.15695	0.544652	0.02793	1	0.0152358	0.234529	4	54659779	55681701
CD	osteoporosis	-0.599492	-1	-0.12814	0.35939	0.01884	1	0.0153586	0.234529	12	131404043	132012316
CD	osteoporosis	-0.471238	-0.94955	-0.09393	0.222066	0.01027	0.90165	0.0150129	0.234529	17	36116885	37361178
CD	osteoporosis	-0.858544	-1	-0.18214	0.737099	0.03759	1	0.0158501	0.237752	8	106500951	107787163
CD	osteoporosis	-0.458495	-0.97601	-0.08856	0.210218	0.00866	0.95259	0.0162803	0.241506	2	239634351	240325600
CD	osteoporosis	-0.639695	-1	-0.12165	0.40921	0.01755	1	0.0165132	0.242284	6	24950380	25684629
CD	osteoporosis	-0.912881	-1	-0.17678	0.833352	0.03581	1	0.0164482	0.242284	14	71140427	72665319
CD	osteoporosis	-0.730121	-1	-0.14559	0.533076	0.02525	1	0.0180695	0.255162	1	64344227	65894184
CD	osteoporosis	-0.256941	-0.4743	-0.04473	0.0660189	0.00263	0.22496	0.0190092	0.25593	6	32208902	32454577
CD	osteoporosis	0.634184	0.12707	1	0.40219	0.01869	1	0.019159	0.25593	15	73375719	74458113
CD	osteoporosis	-0.909884	-1	-0.15605	0.827889	0.03059	1	0.0190309	0.25593	15	91593624	92675405
CD	osteoporosis	0.837533	0.16289	1	0.701462	0.03416	1	0.0193992	0.256585	2	201324133	202504862
CD	osteoporosis	-0.395249	-0.74719	-0.07355	0.156222	0.00644	0.55829	0.0197627	0.260112	6	31320269	31427209
CD	osteoporosis	-0.630664	-1	-0.12369	0.397738	0.01769	1	0.0199728	0.261595	1	229075157	230227247
CD	osteoporosis	-0.679055	-1	-0.12483	0.461116	0.01855	1	0.0202553	0.261937	4	57103101	58011085
CD	osteoporosis	-0.903641	-1	-0.16605	0.816567	0.0346	1	0.0209082	0.266059	3	197147991	197962380
CD	osteoporosis	-0.915594	-1	-0.15216	0.838312	0.03073	1	0.0211506	0.267874	10	26888717	27669566
CD	osteoporosis	0.575134	0.09304	1	0.330779	0.01169	1	0.0223097	0.273523	2	3314203	4016104
CD	osteoporosis	0.471546	0.08014	1	0.222356	0.0083	1	0.0230393	0.277019	12	12721875	13559527
CD	osteoporosis	-0.528939	-1	-0.0809	0.279776	0.00853	1	0.0233241	0.278334	1	175385221	176449096
CD	osteoporosis	0.392957	0.04618	0.79228	0.154415	0.00432	0.6277	0.0244819	0.287048	12	27797263	28753585
CD	osteoporosis	0.697111	0.10737	1	0.485963	0.01697	1	0.0246249	0.287469	4	112830230	113916002
CD	osteoporosis	0.780839	0.10217	1	0.60971	0.01857	1	0.0261564	0.295084	20	22780957	23808562
CD	osteoporosis	-0.604133	-1	-0.07477	0.364977	0.00974	1	0.0281406	0.308398	3	132925968	133718493
CD	osteoporosis	-0.551082	-1	-0.06463	0.303691	0.00804	1	0.0281081	0.308398	12	114685671	115439451
CD	osteoporosis	-0.551504	-1	-0.06837	0.304157	0.00801	1	0.0285936	0.312089	8	2396123	2970491
CD	osteoporosis	0.816766	0.10435	1	0.667107	0.0194	1	0.0296109	0.31594	2	9960671	10611654
CD	osteoporosis	-0.667626	-1	-0.06396	0.445725	0.00948	1	0.0296975	0.31594	2	126754028	127895644
CD	osteoporosis	-0.534497	-1	-0.05666	0.285687	0.00743	1	0.0291231	0.31594	6	36346354	37570051
CD	osteoporosis	0.666254	0.08649	1	0.443894	0.01181	1	0.0296878	0.31594	6	154462011	155523957
CD	osteoporosis	-0.65852	-1	-0.07926	0.433648	0.01298	1	0.0298878	0.31594	20	18959420	19957928
CD	osteoporosis	-0.579852	-1	-0.07052	0.336228	0.01025	1	0.0305658	0.319335	7	148622914	149842999
CD	osteoporosis	-0.220368	-0.41953	-0.01902	0.0485621	0.00102	0.17601	0.0319688	0.326805	6	32682214	32897998
CD	osteoporosis	-0.46289	-1	-0.05371	0.214267	0.00508	1	0.0322376	0.326805	10	81190574	81763230
CD	osteoporosis	0.346057	0.0365	0.69562	0.119755	0.00291	0.48389	0.0323894	0.326938	9	116159541	117054909
CD	osteoporosis	-0.334233	-0.68287	-0.02968	0.111712	0.0024	0.46631	0.0328429	0.330048	16	27443062	29043177
CD	osteoporosis	-0.590433	-1	-0.06051	0.348611	0.00873	1	0.0330667	0.330052	3	121362443	122340832
CD	osteoporosis	-0.871329	-1	-0.06761	0.759214	0.01586	1	0.0338992	0.332442	1	11709174	13481025
CD	osteoporosis	0.526192	0.04497	1	0.276878	0.00612	1	0.0339236	0.332442	5	141253831	142532956
CD	osteoporosis	0.56573	0.04751	1	0.32005	0.00694	1	0.0337458	0.332442	10	3880323	4813182
CD	osteoporosis	-0.486873	-1	-0.02814	0.237045	0.00408	1	0.0339252	0.332442	11	24091273	24892439
CD	osteoporosis	-0.450629	-1	-0.03965	0.203067	0.00392	1	0.0341465	0.333394	19	3085447	3893909
CD	osteoporosis	-0.458276	-1	-0.04609	0.210017	0.00476	1	0.0348823	0.336045	2	124730992	125741528
CD	osteoporosis	-0.516172	-1	-0.03416	0.266433	0.00456	1	0.0353393	0.337673	3	194217141	195196789
CD	osteoporosis	-0.539046	-1	-0.04666	0.290571	0.00642	1	0.0359241	0.340683	1	224943338	226534711
CD	osteoporosis	-0.489718	-1	-0.0461	0.239823	0.0058	1	0.0371922	0.344706	11	74399332	75445253
CD	osteoporosis	-0.690656	-1	-0.05119	0.477005	0.01096	1	0.0372308	0.344706	12	21572253	22928055
CD	osteoporosis	0.781328	0.06263	1	0.610473	0.01449	1	0.0382732	0.347794	2	33735319	34239776
CD	osteoporosis	0.814702	0.06341	1	0.663739	0.01696	1	0.0387429	0.347794	4	172555991	174470206
CD	osteoporosis	-0.33657	-0.69646	-0.01072	0.11328	0.0015	0.48506	0.0385198	0.347794	13	20491182	21540733
CD	osteoporosis	0.463406	0.03793	1	0.214746	0.00423	1	0.0387165	0.347794	13	108521979	109156765
CD	osteoporosis	0.320125	0.01717	0.8099	0.10248	0.00178	0.65594	0.0388597	0.347794	19	762047	1515920
CD	osteoporosis	-0.453302	-1	-0.03065	0.205483	0.00356	1	0.0390844	0.348643	1	217352166	218563960
CD	osteoporosis	0.539814	0.05613	1	0.291399	0.00722	1	0.0396445	0.352468	3	191229358	192049688
CD	osteoporosis	-0.477081	-1	-0.01583	0.227607	0.00314	1	0.0424132	0.361225	1	163141863	163854567
CD	osteoporosis	-0.480892	-1	-0.01097	0.231257	0.0038	1	0.0425195	0.361225	3	132124019	132925967
CD	osteoporosis	-0.748923	-1	-0.03915	0.560885	0.00965	1	0.0414431	0.361225	5	109606906	110819517
CD	osteoporosis	0.27703	0.01721	0.56346	0.0767457	0.00114	0.31749	0.0425422	0.361225	12	54371449	55416802
CD	osteoporosis	-0.580104	-1	-0.03831	0.336521	0.00635	1	0.0416908	0.361225	14	81001921	82524785
CD	osteoporosis	-0.381575	-0.86188	-0.00229	0.145599	0.00181	0.74387	0.0415738	0.361225	15	100742118	101550750
CD	osteoporosis	-0.518233	-1	-0.02806	0.268565	0.00527	1	0.0409783	0.361225	19	53431218	54042240
CD	osteoporosis	-0.443975	-1	-0.01525	0.197114	0.0032	1	0.0447008	0.363255	1	163854568	164726579
CD	osteoporosis	0.41832	0.01565	0.91441	0.174991	0.00298	0.83615	0.0436433	0.363255	2	183352291	184148655
CD	osteoporosis	0.636923	0.02239	1	0.405671	0.00665	1	0.0449164	0.363255	3	86660980	87411258
CD	osteoporosis	-0.654518	-1	-0.00568	0.428394	0.00687	1	0.044032	0.363255	6	159604053	160583918
CD	osteoporosis	-0.457561	-1	-0.01785	0.209362	0.00315	1	0.0435671	0.363255	10	1329233	1872960
CD	osteoporosis	0.631366	0.02013	1	0.398624	0.00812	1	0.044238	0.363255	10	25577762	26161974
CD	osteoporosis	-0.570205	-1	-0.02812	0.325134	0.00423	1	0.0444519	0.363255	16	77270666	77739132
CD	osteoporosis	-0.665446	-1	-0.02414	0.442819	0.00747	1	0.0434801	0.363255	17	66757557	68176219
CD	osteoporosis	0.641333	0.02285	1	0.411308	0.00609	1	0.0437363	0.363255	22	41722788	42867927
CD	osteoporosis	0.428479	0.00453	1	0.183594	0.00259	1	0.0455716	0.367447	7	73128831	75243899
CD	osteoporosis	-0.630535	-1	-0.02573	0.397575	0.00616	1	0.0465588	0.372055	3	44141694	45844191
CD	osteoporosis	-0.451437	-1	-0.01346	0.203796	0.00255	1	0.0489178	0.377891	7	137657460	138755107
CD	osteoporosis	0.386838	-0.00597	0.86513	0.149644	0	0.74846	0.0501667	0.383754	6	113705004	115062811
CD	osteoporosis	-0.635514	-1	0.01724	0.403878	0	1	0.0509385	0.384185	1	182420541	183920616
CD	osteoporosis	0.269931	0.00191	0.5617	0.0728625	0.00087	0.31551	0.0509231	0.384185	6	21295865	22199713
CD	osteoporosis	0.454155	0.01367	1	0.206257	0.00259	1	0.0513049	0.385865	7	55161395	56303513
CD	osteoporosis	-0.551421	-1	-0.01636	0.304065	0.00552	1	0.0515006	0.386255	4	121393009	121981243
CD	osteoporosis	-0.507495	-1	0.01156	0.257551	0	1	0.0540381	0.404157	3	110935509	111693782
CD	osteoporosis	0.392486	-0.01751	0.92537	0.154046	0	0.85631	0.0559527	0.411451	11	62800369	64594822
CD	osteoporosis	0.286246	-0.00835	0.62495	0.081937	0	0.39056	0.0562393	0.411451	20	10279604	11257012
CD	osteoporosis	0.435166	-0.01246	1	0.18937	0	1	0.0569629	0.413399	2	86867033	88547312
CD	osteoporosis	-0.419908	-1	0.00705	0.176322	0	1	0.0578755	0.416611	2	57952946	59251996
CD	osteoporosis	0.203843	-0.00839	0.41568	0.041552	0	0.17279	0.0596095	0.42454	17	40233546	42348003
CD	osteoporosis	0.770019	-0.05706	1	0.592929	0	1	0.0602445	0.425414	3	101906990	103450271
CD	osteoporosis	-0.343602	-0.81204	0.00811	0.118063	0	0.65941	0.0602359	0.425414	6	89974268	91097024
CD	osteoporosis	0.431539	-0.02325	1	0.186226	0	1	0.0622582	0.425414	11	124403478	125266684
CD	osteoporosis	-0.32718	-0.72255	0.02147	0.107047	0	0.52208	0.0619974	0.425414	15	78514102	79292536
CD	osteoporosis	0.530506	-0.02049	1	0.281437	0	1	0.0624257	0.425414	17	43460501	44865832
CD	osteoporosis	0.564477	-0.03675	1	0.318635	0	1	0.0623811	0.425414	22	23143365	23950732
CD	osteoporosis	-0.499049	-1	0.01841	0.24905	0	1	0.0640124	0.429263	1	173582512	175385220
CD	osteoporosis	0.235629	-0.01351	0.50778	0.0555211	0	0.25784	0.0639599	0.429263	9	117054910	117989017
CD	osteoporosis	-0.428354	-1	0.0258	0.183487	0	1	0.0658426	0.432523	4	58940257	59692948
CD	osteoporosis	-0.396103	-1	0.02196	0.156898	0	1	0.0655454	0.432523	15	67396521	69089815
CD	osteoporosis	0.554608	-0.03459	1	0.30759	0	1	0.0662205	0.432523	16	25235252	26154122
CD	osteoporosis	-0.526869	-1	0.03441	0.27759	0	1	0.0660296	0.432523	19	57143510	57959952
CD	osteoporosis	-0.1617	-0.34392	0.01167	0.0261469	0	0.11828	0.0671262	0.435347	6	31427210	32208901
CD	osteoporosis	-0.446777	-1	0.02874	0.19961	0	1	0.0675335	0.435883	1	209711170	211082892
CD	osteoporosis	-0.401939	-0.97995	0.02414	0.161555	0	0.9603	0.0677763	0.436401	8	20812108	21650453
CD	osteoporosis	0.505605	-0.03854	1	0.255636	0	1	0.069112	0.442996	2	64696090	65938002
CD	osteoporosis	0.551214	-0.05854	1	0.303837	0	1	0.0691305	0.442996	12	20074931	20866285
CD	osteoporosis	-0.441951	-1	0.03808	0.195321	0	1	0.0695877	0.443839	1	149716038	151146407
CD	osteoporosis	-0.42328	-1	0.03809	0.179166	0	1	0.0700779	0.445875	1	43512670	45167235
CD	osteoporosis	-0.292846	-0.71352	0.02562	0.0857585	0	0.5091	0.0709119	0.445898	15	61130596	62106138
CD	osteoporosis	-0.381234	-0.90835	0.02714	0.145339	0	0.82511	0.0706187	0.445898	19	14891101	15650185
CD	osteoporosis	-0.328513	-0.77246	0.01904	0.107921	0	0.59669	0.0703661	0.445898	20	48212976	49236418
CD	osteoporosis	-0.545049	-1	0.06152	0.297078	0	1	0.071998	0.450954	5	2960069	3677595
CD	osteoporosis	0.455068	-0.05192	1	0.207087	0	1	0.0722136	0.450954	12	94385885	95147845
CD	osteoporosis	0.361522	-0.02896	0.96471	0.130698	0	0.93537	0.0733052	0.45247	9	83455503	85135751
CD	osteoporosis	0.553117	-0.06247	1	0.305939	0	1	0.0740567	0.455017	2	198140351	199654969
CD	osteoporosis	0.204093	-0.01538	0.46695	0.041654	0	0.21804	0.0756647	0.459637	1	66778016	67761890
CD	osteoporosis	0.432845	-0.04277	1	0.187355	0	1	0.0760021	0.460645	19	51259179	51903804
CD	osteoporosis	0.40805	-0.05445	1	0.166505	0	1	0.0774725	0.463282	12	132957946	133841814
CD	osteoporosis	0.315046	-0.03375	0.71913	0.0992537	0	0.51714	0.0778085	0.464257	8	21650454	22895018
CD	osteoporosis	-0.431184	-1	0.052	0.18592	0	1	0.078294	0.466118	11	79802287	80726012
CD	osteoporosis	-0.381041	-0.94167	0.04557	0.145192	0	0.88675	0.0791344	0.46698	11	33905328	34672697
CD	osteoporosis	0.439284	-0.05191	1	0.19297	0	1	0.0795166	0.467182	2	60775067	62429910
CD	osteoporosis	0.625427	-0.09928	1	0.391159	0	1	0.0811705	0.471738	9	2441121	3079045
CD	osteoporosis	-0.55005	-1	0.09214	0.302555	0	1	0.0816249	0.473354	7	61969718	63311297
CD	osteoporosis	0.479011	-0.0719	1	0.229451	0	1	0.0826871	0.475407	2	127895645	129486897
CD	osteoporosis	0.600594	-0.08742	1	0.360713	0	1	0.0859389	0.482607	1	214783873	215825791
CD	osteoporosis	0.376805	-0.05711	1	0.141982	0	1	0.0853876	0.482607	2	102494488	103305257
CD	osteoporosis	-0.37197	-0.98929	0.06261	0.138362	0	0.98019	0.0865814	0.482607	6	19449153	20418020
CD	osteoporosis	0.501824	-0.06201	1	0.251827	0	1	0.0855113	0.482607	12	73154516	74080747
CD	osteoporosis	-0.483618	-1	0.06267	0.233886	0	1	0.0856127	0.482607	18	74471746	75240760
CD	osteoporosis	-0.394894	-1	0.05063	0.155942	0	1	0.0874553	0.483164	8	96900514	98132519
CD	osteoporosis	-0.678647	-1	0.11277	0.460561	0	1	0.0903375	0.490013	20	40272391	41351514
CD	osteoporosis	0.438717	-0.08047	1	0.192472	0	1	0.0911387	0.492369	1	234365797	235097113
CD	osteoporosis	0.281918	-0.04337	0.66211	0.0794779	0	0.43839	0.091729	0.494563	4	47408266	49325138
CD	osteoporosis	0.672593	-0.11474	1	0.452381	0	1	0.0926683	0.497616	3	14312008	15150876
CD	osteoporosis	0.462714	-0.09833	1	0.214104	0	1	0.0929103	0.497616	20	12353962	13202335
CD	osteoporosis	0.49462	-0.11567	1	0.244649	0	1	0.0935186	0.498453	3	168972663	170174578
CD	osteoporosis	-0.252098	-0.56027	0.04306	0.0635533	0	0.3139	0.0940357	0.49935	6	30715007	31106493
CD	osteoporosis	0.55769	-0.1154	1	0.311018	0	1	0.0952828	0.504504	19	35649344	36638122
CD	osteoporosis	0.284784	-0.05501	0.66444	0.0811018	0	0.44181	0.0963493	0.50566	15	70767984	72058129
CD	osteoporosis	-0.411981	-1	0.08243	0.169729	0	1	0.102676	0.52001	1	41977967	43512669
CD	osteoporosis	0.400908	-0.10047	1	0.160727	0	1	0.10284	0.52001	2	33123605	33735318
CD	osteoporosis	0.41766	-0.09263	1	0.174439	0	1	0.105082	0.527374	8	9835864	10478851
CD	osteoporosis	-0.317585	-0.77255	0.06645	0.10086	0	0.59683	0.106519	0.528613	3	109519607	110935508
CD	osteoporosis	-0.694762	-1	0.14553	0.482695	0	1	0.105854	0.528613	17	1480057	2699135
CD	osteoporosis	0.537772	-0.11553	1	0.289199	0	1	0.106915	0.528668	12	31797153	32368905
CD	osteoporosis	-0.651056	-1	0.16037	0.423874	0	1	0.107751	0.530332	6	85038135	85837203
CD	osteoporosis	0.495585	-0.12058	1	0.245605	0	1	0.111147	0.53578	6	15069422	16566882
CD	osteoporosis	0.319952	-0.08925	0.80865	0.102369	0	0.65391	0.111856	0.536655	9	134141937	135135887
CD	osteoporosis	-0.480902	-1	0.12944	0.231267	0	1	0.113047	0.538017	19	17045964	17750518
CD	osteoporosis	-0.40607	-1	0.10643	0.164893	0	1	0.114604	0.540794	11	83677774	84613229
CD	osteoporosis	-0.383361	-1	0.11373	0.146965	0	1	0.122035	0.541593	2	18656326	20064517
CD	osteoporosis	-0.619721	-1	0.17799	0.384055	0	1	0.116827	0.541593	2	23538528	24669224
CD	osteoporosis	-0.47852	-1	0.14084	0.228981	0	1	0.117546	0.541593	2	212520454	213194362
CD	osteoporosis	-0.270362	-0.67274	0.0721	0.0730955	0	0.45257	0.121493	0.541593	6	28666365	29529755
CD	osteoporosis	-0.291947	-0.74279	0.07683	0.0852333	0	0.55174	0.118699	0.541593	8	24863244	25859277
CD	osteoporosis	0.398727	-0.11208	1	0.158983	0	1	0.121411	0.541593	10	19421515	19965624
CD	osteoporosis	0.482115	-0.13829	1	0.232435	0	1	0.116732	0.541593	12	19532766	20074930
CD	osteoporosis	-0.466534	-1	0.13274	0.217654	0	1	0.121056	0.541593	14	69794543	71140426
CD	osteoporosis	0.289498	-0.07422	0.7191	0.0838093	0	0.5171	0.120737	0.541593	16	61092845	62607090
CD	osteoporosis	-0.427183	-1	0.11478	0.182485	0	1	0.116392	0.541593	19	40171414	41004105
CD	osteoporosis	0.434309	-0.14316	1	0.188625	0	1	0.124846	0.545422	8	53108911	54119373
CD	osteoporosis	0.497098	-0.15212	1	0.247107	0	1	0.124479	0.545422	17	70495120	71466953
CD	osteoporosis	-0.293031	-0.75713	0.08451	0.0858673	0	0.57401	0.124927	0.545422	20	38427595	40272390
CD	osteoporosis	0.348617	-0.10194	0.92774	0.121534	0	0.86281	0.125635	0.54592	8	105370131	106500950
CD	osteoporosis	-0.318392	-0.82497	0.09056	0.101373	0	0.68058	0.125962	0.546378	2	7966710	8978798
CD	osteoporosis	0.471133	-0.16228	1	0.221966	0	1	0.126467	0.547684	10	78665482	79952996
CD	osteoporosis	-0.374783	-1	0.13788	0.140462	0	1	0.128956	0.550501	4	31395093	32260117
CD	osteoporosis	-0.251923	-0.62038	0.0768	0.063465	0	0.38487	0.129988	0.550501	6	151629955	152376499
CD	osteoporosis	0.458968	-0.14411	1	0.210652	0	1	0.129499	0.550501	10	18529743	19421514
CD	osteoporosis	-0.357932	-1	0.11554	0.128116	0	1	0.131643	0.554885	1	161054077	161945442
CD	osteoporosis	0.294194	-0.11391	0.77432	0.0865501	0	0.59957	0.141114	0.555559	1	1376205	2215495
CD	osteoporosis	-0.337305	-0.97588	0.1083	0.113775	0	0.95235	0.136878	0.555559	2	67224028	67979828
CD	osteoporosis	-0.293153	-0.7561	0.10537	0.0859386	0	0.57169	0.140943	0.555559	4	37880861	38984838
CD	osteoporosis	-0.308429	-0.8273	0.09346	0.0951287	0	0.68569	0.133861	0.555559	5	102903986	103788460
CD	osteoporosis	0.475371	-0.15294	1	0.225977	0	1	0.135704	0.555559	6	32454578	32539567
CD	osteoporosis	-0.402783	-1	0.12292	0.162234	0	1	0.134904	0.555559	7	15877565	16739013
CD	osteoporosis	0.604337	-0.22066	1	0.365224	0	1	0.132568	0.555559	8	79756170	81340231
CD	osteoporosis	-0.349409	-0.99734	0.11769	0.122087	0	0.99469	0.139775	0.555559	9	89171797	90135154
CD	osteoporosis	0.316713	-0.1124	1	0.100307	0	1	0.140447	0.555559	9	91643256	92500277
CD	osteoporosis	-0.283058	-0.73124	0.09563	0.0801219	0	0.53471	0.137685	0.555559	11	68887345	69713996
CD	osteoporosis	-0.43293	-1	0.13676	0.187428	0	1	0.137584	0.555559	12	68839662	70097805
CD	osteoporosis	0.268628	-0.08841	0.66212	0.072161	0	0.4384	0.135824	0.555559	14	51418372	52206122
CD	osteoporosis	0.253109	-0.08567	0.89408	0.0640643	0	0.79939	0.13732	0.555559	16	49010762	50467033
CD	osteoporosis	0.305906	-0.1113	0.78233	0.0935782	0	0.61204	0.134069	0.555559	16	87669169	88387228
CD	osteoporosis	0.217226	-0.07045	0.51698	0.0471873	0	0.26727	0.137235	0.555559	20	45673604	46486132
CD	osteoporosis	0.411483	-0.15654	1	0.169319	0	1	0.135109	0.555559	21	47014881	48119633
CD	osteoporosis	-0.446357	-1	0.16128	0.199234	0	1	0.140557	0.555559	22	22404423	23143364
CD	osteoporosis	-0.255653	-0.63866	0.09001	0.0653585	0	0.40788	0.141834	0.557576	5	159663734	160519049
CD	osteoporosis	-0.562874	-1	0.2423	0.316827	0	1	0.143039	0.560671	16	8341013	9104469
CD	osteoporosis	-0.297172	-0.75865	0.10679	0.0883111	0	0.57555	0.143731	0.561485	6	29529756	29833843
CD	osteoporosis	-0.306875	-0.85578	0.11974	0.0941723	0	0.7343	0.146974	0.563138	2	132598286	133352950
CD	osteoporosis	-0.489051	-1	0.19805	0.239171	0	1	0.14637	0.563138	3	111693783	112408513
CD	osteoporosis	-0.599461	-1	0.24294	0.359353	0	1	0.145388	0.563138	6	6621938	7808323
CD	osteoporosis	0.411904	-0.15261	1	0.169665	0	1	0.145317	0.563138	7	617320	1366972
CD	osteoporosis	-0.469343	-1	0.17908	0.220283	0	1	0.145291	0.563138	7	154407488	155280610
CD	osteoporosis	-0.319185	-0.95201	0.11929	0.101879	0	0.90632	0.147024	0.563138	18	56832313	57635821
CD	osteoporosis	-0.53389	-1	0.19599	0.285039	0	1	0.148353	0.565004	6	156762741	158220143
CD	osteoporosis	0.354074	-0.14975	1	0.125369	0	1	0.148676	0.565432	3	195710291	196383152
CD	osteoporosis	-0.560698	-1	0.25673	0.314383	0	1	0.149027	0.565965	2	100202437	101556799
CD	osteoporosis	0.439849	-0.18357	1	0.193467	0	1	0.14964	0.56669	12	26958057	27797262
CD	osteoporosis	-0.354522	-1	0.12745	0.125686	0	1	0.151238	0.56974	8	126766828	128073654
CD	osteoporosis	-0.295688	-0.81784	0.12028	0.0874312	0	0.66887	0.154151	0.574789	1	65894185	66778015
CD	osteoporosis	-0.31922	-0.87278	0.14095	0.101901	0	0.76175	0.155428	0.574789	2	224938732	226242842
CD	osteoporosis	-0.550145	-1	0.23035	0.30266	0	1	0.154847	0.574789	3	117241645	118086929
CD	osteoporosis	0.358023	-0.15548	1	0.128181	0	1	0.155367	0.574789	10	15946678	17065860
CD	osteoporosis	-0.187375	-0.47008	0.07148	0.0351094	0	0.22097	0.155997	0.574789	11	75445254	76518906
CD	osteoporosis	0.447364	-0.2128	1	0.200135	0	1	0.155474	0.574789	21	24055942	25247986
CD	osteoporosis	0.3792	-0.1709	1	0.143792	0	1	0.159954	0.582736	16	77739133	78280636
CD	osteoporosis	-0.325899	-1	0.13354	0.10621	0	1	0.161147	0.583157	1	200134006	201067952
CD	osteoporosis	0.413358	-0.19318	1	0.170865	0	1	0.16159	0.583157	2	25895395	26894102
CD	osteoporosis	0.39897	-0.1857	1	0.159177	0	1	0.161353	0.583157	2	30575620	31457418
CD	osteoporosis	0.369624	-0.17237	1	0.136622	0	1	0.160447	0.583157	3	20754843	21790867
CD	osteoporosis	-0.466814	-1	0.24108	0.217915	0	1	0.160746	0.583157	5	97316602	98567769
CD	osteoporosis	-0.337171	-1	0.14896	0.113684	0	1	0.161562	0.583157	9	27366480	28067454
CD	osteoporosis	-0.327247	-1	0.1468	0.10709	0	1	0.162809	0.584403	14	23985937	24906056
CD	osteoporosis	-0.291988	-0.80445	0.12909	0.085257	0	0.64714	0.165299	0.588631	1	21416122	22145629
CD	osteoporosis	-0.378875	-1	0.17587	0.143546	0	1	0.165887	0.589162	4	25832019	27385580
CD	osteoporosis	0.242574	-0.10731	0.63433	0.0588424	0	0.40237	0.167305	0.590439	5	75959516	77290255
CD	osteoporosis	0.373774	-0.17717	1	0.139707	0	1	0.168484	0.591503	2	217566012	218396258
CD	osteoporosis	-0.432872	-1	0.21821	0.187378	0	1	0.170696	0.593813	4	182946259	183603892
CD	osteoporosis	-0.389385	-1	0.19547	0.15162	0	1	0.170735	0.593813	6	46430702	47313443
CD	osteoporosis	0.479872	-0.25239	1	0.230277	0	1	0.173628	0.59805	10	7659873	8771920
CD	osteoporosis	-0.447809	-1	0.21711	0.200533	0	1	0.173949	0.59805	10	66510388	67146043
CD	osteoporosis	-0.300883	-0.88316	0.1556	0.0905307	0	0.77997	0.179167	0.610546	4	55681702	57103100
CD	osteoporosis	0.328288	-0.15828	0.96924	0.107773	0	0.93943	0.179202	0.610546	5	157191082	158484775
CD	osteoporosis	-0.481128	-1	0.2614	0.231484	0	1	0.181758	0.610546	6	141449454	143083347
CD	osteoporosis	-0.424537	-1	0.2274	0.180231	0	1	0.179702	0.610546	6	153082362	153791461
CD	osteoporosis	-0.537115	-1	0.32462	0.288492	0	1	0.181822	0.610546	8	141527882	142611889
CD	osteoporosis	-0.393679	-1	0.2009	0.154983	0	1	0.180023	0.610546	10	6897038	7659872
CD	osteoporosis	-0.406939	-1	0.20342	0.1656	0	1	0.180274	0.610546	11	134351065	134946450
CD	osteoporosis	-0.468883	-1	0.24891	0.219851	0	1	0.181881	0.610546	12	101825062	102966633
CD	osteoporosis	0.439503	-0.22458	1	0.193163	0	1	0.181948	0.610546	14	86653344	87350275
CD	osteoporosis	-0.365611	-1	0.19295	0.133672	0	1	0.191138	0.612404	1	2983520	3582047
CD	osteoporosis	-0.241928	-0.67878	0.13359	0.058529	0	0.46074	0.190263	0.612404	1	69438910	70992905
CD	osteoporosis	-0.462667	-1	0.24876	0.21406	0	1	0.189124	0.612404	2	184148656	184866232
CD	osteoporosis	0.429593	-0.23334	1	0.18455	0	1	0.191027	0.612404	5	33971057	35157146
CD	osteoporosis	-0.258143	-0.72138	0.12474	0.0666378	0	0.52059	0.189224	0.612404	6	27261036	28666364
CD	osteoporosis	-0.31859	-0.98384	0.17757	0.1015	0	0.96945	0.191171	0.612404	8	94999067	96175630
CD	osteoporosis	-0.443053	-1	0.23672	0.196296	0	1	0.186111	0.612404	9	112076382	112865520
CD	osteoporosis	0.304113	-0.16212	0.88552	0.0924848	0	0.78414	0.187889	0.612404	12	42117737	43072679
CD	osteoporosis	0.56174	-0.33212	1	0.315552	0	1	0.189403	0.612404	15	85494084	86341598
CD	osteoporosis	-0.406285	-1	0.20293	0.165068	0	1	0.189113	0.612404	18	58527237	59449422
CD	osteoporosis	-0.339109	-1	0.18698	0.114995	0	1	0.189918	0.612404	20	1771286	2668108
CD	osteoporosis	-0.221171	-0.58324	0.10631	0.0489167	0	0.34017	0.1868	0.612404	20	61470769	62179241
CD	osteoporosis	0.31085	-0.17028	0.92782	0.0966274	0	0.86273	0.192899	0.614394	4	10227	812415
CD	osteoporosis	-0.384265	-1	0.22326	0.147659	0	1	0.192695	0.614394	20	15238520	15962576
CD	osteoporosis	0.400916	-0.24264	1	0.160734	0	1	0.196	0.62059	12	85345632	86933476
CD	osteoporosis	0.264705	-0.1488	0.74092	0.0700687	0	0.54985	0.197571	0.621317	5	10549030	11850850
CD	osteoporosis	0.307861	-0.16741	0.95707	0.0947782	0	0.91674	0.197275	0.621317	5	89584467	90793804
CD	osteoporosis	0.318922	-0.18549	1	0.101711	0	1	0.199231	0.624924	16	74889128	75525959
CD	osteoporosis	0.270498	-0.15219	0.78939	0.0731692	0	0.62314	0.199777	0.625477	9	14244748	14902924
CD	osteoporosis	0.223519	-0.12283	0.60964	0.0499607	0	0.37166	0.205788	0.633648	18	77148138	78017072
CD	osteoporosis	0.399365	-0.25574	1	0.159493	0	1	0.207332	0.636213	2	77372831	78080057
CD	osteoporosis	0.212934	-0.11615	0.57066	0.045341	0	0.32597	0.208097	0.637104	17	38880482	40233545
CD	osteoporosis	-0.393242	-1	0.2462	0.154639	0	1	0.208873	0.637969	4	161666202	162239289
CD	osteoporosis	0.233458	-0.14575	0.65795	0.0545028	0	0.4329	0.211654	0.642137	5	37925488	39438985
CD	osteoporosis	-0.360876	-1	0.24222	0.130231	0	1	0.2126	0.643552	18	38498382	39410165
CD	osteoporosis	0.135208	-0.0846	0.36496	0.0182812	0	0.13329	0.216728	0.65164	1	67761891	68633860
CD	osteoporosis	-0.238363	-0.66421	0.15425	0.056817	0	0.4412	0.218364	0.654969	11	104875271	105932282
CD	osteoporosis	0.312636	-0.20809	1	0.0977413	0	1	0.21957	0.655779	17	73741322	74908266
CD	osteoporosis	-0.441387	-1	0.3269	0.194823	0	1	0.219824	0.655808	11	21442723	22368743
CD	osteoporosis	-0.198753	-0.56189	0.11868	0.0395027	0	0.3162	0.220487	0.656157	10	114255955	115588903
CD	osteoporosis	-0.294505	-1	0.18629	0.0867335	0	1	0.220538	0.656157	20	57924038	58780894
CD	osteoporosis	-0.245417	-0.7523	0.15973	0.0602296	0	0.56595	0.222748	0.66086	20	60125334	60766557
CD	osteoporosis	0.213895	-0.13178	0.60281	0.0457511	0	0.36337	0.225718	0.661589	2	143259781	144503688
CD	osteoporosis	0.323212	-0.22993	1	0.104466	0	1	0.226094	0.661589	4	3549230	4266178
CD	osteoporosis	0.446074	-0.34453	1	0.198982	0	1	0.225958	0.661589	4	189899574	191043880
CD	osteoporosis	-0.287643	-0.99862	0.20298	0.0827386	0	1	0.226197	0.661589	7	126640873	127903738
CD	osteoporosis	-0.241175	-0.70655	0.16487	0.0581653	0	0.49941	0.229509	0.662615	3	185709997	186602045
CD	osteoporosis	0.306341	-0.21779	0.99095	0.0938449	0	0.98921	0.229377	0.662615	5	67096192	68006993
CD	osteoporosis	-0.300775	-0.99116	0.20014	0.0904654	0	0.997	0.229325	0.662615	7	51951648	52635123
CD	osteoporosis	0.203732	-0.1271	0.59927	0.0415066	0	0.35912	0.229483	0.662615	11	15126768	16383386
CD	osteoporosis	-0.396254	-1	0.28037	0.157017	0	1	0.227175	0.662615	12	1078398	1942426
CD	osteoporosis	-0.382791	-1	0.27612	0.146529	0	1	0.228283	0.662615	19	55714086	56411086
CD	osteoporosis	0.493574	-0.40846	1	0.243616	0	1	0.230171	0.66285	5	50164836	51203265
CD	osteoporosis	0.298766	-0.2131	0.94378	0.0892613	0	0.89286	0.232115	0.666555	6	152376500	153082361
CD	osteoporosis	-0.271245	-0.84014	0.19183	0.0735736	0	0.70802	0.233654	0.666735	3	60571140	61277587
CD	osteoporosis	0.316351	-0.24316	1	0.100078	0	1	0.23394	0.666735	4	63337955	64117431
CD	osteoporosis	-0.361216	-1	0.27348	0.130477	0	1	0.236073	0.666735	5	100594082	101575367
CD	osteoporosis	0.153822	-0.103	0.40885	0.0236613	0	0.16716	0.234724	0.666735	6	43770627	44596897
CD	osteoporosis	0.275726	-0.20519	0.91554	0.076025	0	0.83822	0.237049	0.666735	9	12664859	13512852
CD	osteoporosis	0.271815	-0.19598	0.83625	0.0738833	0	0.69957	0.235799	0.666735	10	87287936	88443652
CD	osteoporosis	0.312413	-0.21786	1	0.0976021	0	1	0.232976	0.666735	12	48227036	48960265
CD	osteoporosis	0.198401	-0.13498	0.55305	0.0393631	0	0.30587	0.235218	0.666735	14	67891840	68976912
CD	osteoporosis	0.178541	-0.12923	0.51578	0.0318767	0	0.26614	0.236652	0.666735	21	39252060	40480831
CD	osteoporosis	-0.271228	-0.86322	0.18498	0.0735647	0	0.74599	0.237513	0.667074	2	40087419	40786176
CD	osteoporosis	0.309491	-0.2333	1	0.0957846	0	1	0.243299	0.668636	5	75239303	75959515
CD	osteoporosis	-0.168704	-0.44939	0.11524	0.0284609	0	0.20195	0.239667	0.668636	6	32629240	32682213
CD	osteoporosis	-0.443168	-1	0.33134	0.196398	0	1	0.241918	0.668636	8	23788495	24863243
CD	osteoporosis	0.185207	-0.12791	0.53348	0.0343017	0	0.28468	0.240942	0.668636	10	29393750	30000223
CD	osteoporosis	-0.371987	-1	0.265	0.138375	0	1	0.242955	0.668636	12	28753586	29647193
CD	osteoporosis	-0.192269	-0.53834	0.13519	0.0369675	0	0.28981	0.243141	0.668636	19	33028100	33785835
CD	osteoporosis	0.296208	-0.22466	0.98513	0.0877391	0	0.97694	0.244287	0.66998	19	49415190	50451925
CD	osteoporosis	-0.310393	-1	0.2356	0.0963441	0	1	0.244635	0.67025	3	19030989	20754842
CD	osteoporosis	-0.237127	-0.72092	0.17407	0.056229	0	0.52074	0.24718	0.67447	19	33785836	34633274
CD	osteoporosis	-0.158764	-0.47224	0.12405	0.0252061	0	0.22315	0.249898	0.677884	16	60169	1049079
CD	osteoporosis	-0.217305	-0.64581	0.16048	0.0472215	0	0.41706	0.250754	0.678021	5	598321	1206609
CD	osteoporosis	-0.187997	-0.54267	0.13746	0.0353427	0	0.29449	0.251383	0.679038	1	34371023	35201626
CD	osteoporosis	-0.235973	-0.76532	0.19059	0.0556832	0	0.58715	0.25243	0.680497	7	106399740	107658603
CD	osteoporosis	-0.275846	-0.92577	0.21796	0.0760908	0	0.86281	0.255166	0.68055	1	213958293	214783872
CD	osteoporosis	-0.253548	-0.8021	0.20309	0.0642867	0	0.64386	0.255039	0.68055	4	30455556	31395092
CD	osteoporosis	0.338352	-0.26734	1	0.114482	0	1	0.255238	0.68055	5	64438519	65606870
CD	osteoporosis	-0.251669	-0.81821	0.19919	0.0633375	0	0.67086	0.254356	0.68055	6	34979271	36346353
CD	osteoporosis	0.327606	-0.28347	1	0.107326	0	1	0.25357	0.68055	10	4813183	5396242
CD	osteoporosis	-0.338388	-1	0.30894	0.114507	0	1	0.259997	0.681364	1	54771294	55727134
CD	osteoporosis	0.280882	-0.25136	1	0.0788946	0	1	0.264216	0.681364	2	10181	789195
CD	osteoporosis	0.243384	-0.19214	0.77775	0.0592356	0	0.6062	0.26169	0.681364	2	182307878	183352290
CD	osteoporosis	0.207903	-0.16182	0.63296	0.0432236	0	0.40064	0.26656	0.681364	3	32378806	33020868
CD	osteoporosis	-0.489852	-1	0.46017	0.239955	0	1	0.26576	0.681364	3	85807680	86660979
CD	osteoporosis	-0.245605	-0.79062	0.19769	0.0603217	0	0.62508	0.264394	0.681364	3	170174579	171134849
CD	osteoporosis	0.131404	-0.10367	0.36968	0.0172671	0	0.13666	0.268059	0.681364	5	39438986	40290851
CD	osteoporosis	-0.236744	-0.78488	0.20115	0.0560477	0	0.61928	0.266633	0.681364	6	63979	1380679
CD	osteoporosis	-0.386704	-1	0.32818	0.14954	0	1	0.263521	0.681364	7	115321302	116835336
CD	osteoporosis	0.35765	-0.31713	1	0.127914	0	1	0.264696	0.681364	8	18668610	19488888
CD	osteoporosis	0.335811	-0.30394	1	0.112769	0	1	0.268423	0.681364	8	108647464	109920827
CD	osteoporosis	0.235508	-0.18101	0.71603	0.0554641	0	0.51668	0.261483	0.681364	9	140097760	141146682
CD	osteoporosis	-0.174384	-0.51664	0.144	0.0304097	0	0.26691	0.267712	0.681364	10	79952997	81190573
CD	osteoporosis	0.342055	-0.31949	1	0.117001	0	1	0.265178	0.681364	10	107877788	108725997
CD	osteoporosis	0.37024	-0.34692	1	0.137077	0	1	0.257708	0.681364	11	86629334	87676870
CD	osteoporosis	0.249337	-0.19739	0.78148	0.0621687	0	0.6189	0.258562	0.681364	21	40480832	41344742
CD	osteoporosis	0.22107	-0.18614	0.74548	0.0488719	0	0.5603	0.268739	0.681364	22	20969185	22404422
CD	osteoporosis	0.198279	-0.16503	0.58906	0.0393144	0	0.34711	0.266694	0.681364	22	50347997	51244236
CD	osteoporosis	-0.301317	-1	0.26332	0.0907922	0	1	0.269254	0.681734	4	174470207	175295842
CD	osteoporosis	0.405998	-0.39511	1	0.164835	0	1	0.271688	0.682766	3	38729768	39605996
CD	osteoporosis	0.362593	-0.34997	1	0.131473	0	1	0.271199	0.682766	10	129831970	130694008
CD	osteoporosis	0.231382	-0.18707	0.73675	0.0535378	0	0.5428	0.272491	0.683256	2	233352723	234115092
CD	osteoporosis	-0.281899	-1	0.23619	0.0794671	0	1	0.273461	0.683652	10	131694739	132576793
CD	osteoporosis	0.220261	-0.18249	0.69935	0.048515	0	0.48949	0.276071	0.684608	2	67979829	68877774
CD	osteoporosis	-0.281746	-1	0.26525	0.0793805	0	1	0.276395	0.684608	16	88387229	89106304
CD	osteoporosis	0.315378	-0.29917	1	0.0994633	0	1	0.283335	0.694119	6	128763381	129850178
CD	osteoporosis	0.159162	-0.13124	0.47695	0.0253324	0	0.22748	0.283123	0.694119	7	49632427	50894508
CD	osteoporosis	0.330311	-0.32717	1	0.109105	0	1	0.284348	0.694647	2	47320115	48171058
CD	osteoporosis	-0.394688	-1	0.4161	0.155779	0	1	0.28523	0.694957	13	63206536	63973941
CD	osteoporosis	-0.309162	-1	0.29468	0.0955813	0	1	0.285914	0.695361	18	34153298	36056932
CD	osteoporosis	0.358185	-0.37675	1	0.128297	0	1	0.286788	0.695755	18	67195981	68051035
CD	osteoporosis	0.291602	-0.29551	1	0.0850317	0	1	0.290879	0.702347	1	4281477	4773403
CD	osteoporosis	0.304799	-0.30091	1	0.0929026	0	1	0.292366	0.704298	1	18427821	19238924
CD	osteoporosis	0.293932	-0.28758	1	0.0863959	0	1	0.294793	0.706714	2	45850048	46499326
CD	osteoporosis	-0.284469	-1	0.27896	0.0809228	0	1	0.294092	0.706714	12	50344347	51769419
CD	osteoporosis	0.295606	-0.29353	1	0.0873827	0	1	0.295627	0.706794	3	81431497	82532742
CD	osteoporosis	-0.407109	-1	0.47909	0.165738	0	1	0.295593	0.706794	11	57675987	58452708
CD	osteoporosis	-0.233917	-0.87435	0.24697	0.0547174	0	0.77226	0.296124	0.706794	15	37962916	39238840
CD	osteoporosis	-0.329358	-1	0.33517	0.108477	0	1	0.298365	0.708252	5	107265912	108641784
CD	osteoporosis	0.356323	-0.36921	1	0.126966	0	1	0.298864	0.708252	20	16661517	17359290
CD	osteoporosis	0.260028	-0.25251	0.97635	0.0676144	0	0.96041	0.300533	0.710327	20	46486133	47203836
CD	osteoporosis	-0.281065	-1	0.27859	0.0789976	0	1	0.302386	0.710951	19	34633275	35649343
CD	osteoporosis	0.219741	-0.22866	0.73433	0.0482861	0	0.54444	0.302785	0.711267	8	72917490	73838027
CD	osteoporosis	-0.322805	-1	0.33665	0.104203	0	1	0.303244	0.711509	2	173287858	174118389
CD	osteoporosis	0.204051	-0.20637	0.66477	0.0416367	0	0.44273	0.305176	0.713846	3	196383153	197147990
CD	osteoporosis	-0.251643	-0.92689	0.2724	0.0633244	0	0.88315	0.306908	0.715941	22	18535226	19635654
CD	osteoporosis	0.239308	-0.24111	0.82109	0.0572682	0	0.67695	0.309247	0.719469	8	103716054	104467845
CD	osteoporosis	-0.239682	-0.8333	0.25557	0.0574474	0	0.7024	0.312177	0.721338	15	47693317	49260006
CD	osteoporosis	-0.239836	-0.86614	0.25647	0.0575212	0	0.75355	0.313411	0.722369	2	20064518	21084898
CD	osteoporosis	0.2475	-0.26158	0.86603	0.061256	0	0.75301	0.314492	0.722955	4	812416	1529267
CD	osteoporosis	-0.229628	-0.83915	0.24499	0.0527289	0	0.70743	0.314477	0.722955	20	24487129	25181038
CD	osteoporosis	-0.362537	-1	0.40903	0.131433	0	1	0.315913	0.724361	2	8978799	9960670
CD	osteoporosis	-0.25066	-0.92845	0.27494	0.0628306	0	0.87155	0.318279	0.728541	1	2215496	2983519
CD	osteoporosis	0.309092	-0.36594	1	0.095538	0	1	0.319	0.729341	3	60197	795746
CD	osteoporosis	-0.207573	-0.69517	0.21405	0.0430866	0	0.48646	0.319443	0.729341	5	81710195	82720248
CD	osteoporosis	-0.272793	-1	0.29987	0.0744159	0	1	0.319239	0.729341	17	74908267	75619256
CD	osteoporosis	-0.277914	-1	0.30991	0.077236	0	1	0.32107	0.73119	1	112489249	113418037
CD	osteoporosis	0.23387	-0.25833	0.81124	0.0546953	0	0.66344	0.321853	0.731732	2	174927564	176734750
CD	osteoporosis	0.192943	-0.20906	0.63706	0.0372269	0	0.4065	0.322511	0.732607	11	61717118	62800368
CD	osteoporosis	0.23146	-0.2463	0.79486	0.0535736	0	0.63668	0.323934	0.733479	2	28819511	29627932
CD	osteoporosis	0.216816	-0.21966	0.76417	0.0470093	0	0.58719	0.325963	0.733479	3	176931164	178110322
CD	osteoporosis	-0.233387	-0.82312	0.2477	0.0544694	0	0.68387	0.326122	0.733479	10	88443653	89971628
CD	osteoporosis	0.199969	-0.21034	0.68556	0.0399875	0	0.47368	0.326443	0.733479	19	41004106	41733463
CD	osteoporosis	-0.168678	-0.5427	0.17172	0.0284522	0	0.29609	0.326446	0.733479	22	36135969	37364004
CD	osteoporosis	-0.187168	-0.60358	0.18805	0.035032	0	0.36933	0.327178	0.733693	2	181309940	182307877
CD	osteoporosis	-0.224847	-0.79798	0.24711	0.0505561	0	0.63762	0.330329	0.733693	6	122929291	123854857
CD	osteoporosis	-0.38172	-1	0.4852	0.14571	0	1	0.327507	0.733693	8	121554391	122622804
CD	osteoporosis	-0.368604	-1	0.45785	0.135869	0	1	0.328422	0.733693	13	104378436	105672500
CD	osteoporosis	0.188246	-0.20657	0.60398	0.0354366	0	0.36647	0.329556	0.733693	15	98025685	98828261
CD	osteoporosis	0.168231	-0.1867	0.54534	0.0283018	0	0.29764	0.333612	0.739066	2	11230350	11995765
CD	osteoporosis	0.18542	-0.20346	0.62327	0.0343807	0	0.38973	0.336226	0.741871	2	235625790	236276287
CD	osteoporosis	0.181299	-0.2047	0.60134	0.0328695	0	0.36186	0.338265	0.743851	2	97339302	98989360
CD	osteoporosis	0.274537	-0.33448	1	0.0753705	0	1	0.339212	0.744713	15	26392948	27563172
CD	osteoporosis	0.242821	-0.30488	0.97765	0.0589622	0	0.96643	0.340378	0.746663	6	53425493	54452767
CD	osteoporosis	0.389871	-0.52968	1	0.152	0	1	0.340937	0.746669	4	163245542	163937103
CD	osteoporosis	-0.239881	-0.93438	0.27996	0.057543	0	0.87853	0.343397	0.747787	1	22740288	23907045
CD	osteoporosis	-0.300193	-1	0.37983	0.0901159	0	1	0.34323	0.747787	12	110111515	111592381
CD	osteoporosis	-0.311113	-1	0.40793	0.0967914	0	1	0.34292	0.747787	16	54866096	55907389
CD	osteoporosis	-0.250372	-0.98054	0.3091	0.0626864	0	0.97206	0.346118	0.750446	4	58011086	58940256
CD	osteoporosis	-0.270241	-1	0.33104	0.0730301	0	1	0.346854	0.750446	20	41351515	42185671
CD	osteoporosis	-0.282904	-1	0.37954	0.0800345	0	1	0.348251	0.750758	1	186179448	187072605
CD	osteoporosis	-0.294792	-1	0.39538	0.0869025	0	1	0.348155	0.750758	18	64253144	65294195
CD	osteoporosis	0.253343	-0.316	0.96626	0.0641829	0	0.95219	0.351991	0.754266	1	27992666	29188426
CD	osteoporosis	-0.287201	-1	0.3826	0.0824842	0	1	0.354544	0.755062	7	82759284	83953009
CD	osteoporosis	0.175228	-0.22386	0.62693	0.0307048	0	0.39711	0.353855	0.755062	16	72089512	73140781
CD	osteoporosis	0.256599	-0.34659	1	0.0658432	0	1	0.355947	0.755669	14	19000059	20876080
CD	osteoporosis	-0.207969	-0.74621	0.26104	0.043251	0	0.56686	0.356999	0.756152	9	86769887	87815449
CD	osteoporosis	-0.190825	-0.69291	0.23079	0.036414	0	0.487	0.357377	0.756152	18	13641480	14439251
CD	osteoporosis	-0.325177	-1	0.46379	0.10574	0	1	0.36105	0.758643	2	222327714	223353965
CD	osteoporosis	0.205747	-0.27017	0.74503	0.0423318	0	0.56322	0.361383	0.758643	12	119301062	120567740
CD	osteoporosis	0.215234	-0.283	0.78837	0.0463257	0	0.63233	0.361412	0.758643	14	29029225	30831154
CD	osteoporosis	0.30019	-0.43716	1	0.0901143	0	1	0.361179	0.758643	22	43574018	44409533
CD	osteoporosis	0.249336	-0.35012	1	0.0621685	0	1	0.363783	0.761307	10	19965625	20616432
CD	osteoporosis	-0.276719	-1	0.38175	0.0765736	0	1	0.365325	0.763617	7	38966484	40261240
CD	osteoporosis	-0.351258	-1	0.52878	0.123382	0	1	0.36574	0.763617	8	136220343	137527617
CD	osteoporosis	-0.220929	-0.8616	0.28703	0.0488095	0	0.74806	0.367458	0.764233	5	21211400	22149042
CD	osteoporosis	-0.235333	-0.98343	0.29961	0.0553817	0	0.98663	0.367018	0.764233	20	60766558	61470768
CD	osteoporosis	0.287322	-0.40822	1	0.0825538	0	1	0.367036	0.764233	22	37364005	38718589
CD	osteoporosis	-0.170495	-0.60081	0.21613	0.0290686	0	0.36147	0.370995	0.766195	13	42950158	43931931
CD	osteoporosis	0.291379	-0.41579	1	0.0849017	0	1	0.37071	0.766195	16	3379997	4816145
CD	osteoporosis	-0.298101	-1	0.43764	0.0888643	0	1	0.372283	0.766332	7	97420208	98173564
CD	osteoporosis	0.267109	-0.36242	1	0.071347	0	1	0.372463	0.766332	15	74458114	76401952
CD	osteoporosis	0.146862	-0.18324	0.498	0.0215684	0	0.248	0.372225	0.766332	17	34474612	36116884
CD	osteoporosis	-0.2202	-0.96475	0.317	0.048488	0	0.96457	0.373451	0.767776	12	88344765	90567001
CD	osteoporosis	-0.109182	-0.36104	0.13586	0.0119207	0	0.13056	0.374378	0.768789	6	32897999	33194975
CD	osteoporosis	-0.138709	-0.47336	0.17044	0.0192403	0	0.22432	0.374873	0.768789	11	68000950	68887344
CD	osteoporosis	0.348736	-0.5421	1	0.121616	0	1	0.380337	0.774493	14	55292833	56206430
CD	osteoporosis	-0.173424	-0.62262	0.22708	0.0300757	0	0.38845	0.384411	0.775175	3	29877023	31269697
CD	osteoporosis	-0.311171	-1	0.46205	0.0968273	0	1	0.386308	0.775175	4	178314528	179233905
CD	osteoporosis	0.209225	-0.28931	0.81311	0.0437753	0	0.66898	0.386577	0.775175	6	169667887	171053405
CD	osteoporosis	-0.278236	-1	0.41274	0.0774154	0	1	0.386227	0.775175	7	30175114	31730554
CD	osteoporosis	-0.336367	-1	0.54215	0.113143	0	1	0.385966	0.775175	8	25859278	26679135
CD	osteoporosis	-0.372885	-1	0.60687	0.139043	0	1	0.383914	0.775175	14	40343755	40965849
CD	osteoporosis	0.178093	-0.24478	0.6357	0.031717	0	0.40685	0.385012	0.775175	17	45883902	47516224
CD	osteoporosis	0.196695	-0.27006	0.77723	0.0386888	0	0.60966	0.388666	0.777582	14	93386329	94892240
CD	osteoporosis	-0.184	-0.686	0.2549	0.0338558	0	0.47553	0.391554	0.781652	6	158952061	159604052
CD	osteoporosis	-0.312533	-1	0.4763	0.0976766	0	1	0.392232	0.781843	1	84728348	86017267
CD	osteoporosis	0.256072	-0.41713	1	0.0655731	0	1	0.39641	0.782845	2	229764919	230541092
CD	osteoporosis	-0.255081	-1	0.4079	0.0650665	0	1	0.398091	0.784063	2	45189469	45850047
CD	osteoporosis	-0.21761	-0.90627	0.3121	0.047354	0	0.8353	0.398894	0.784063	20	35990262	37253657
CD	osteoporosis	0.20059	-0.29952	0.87331	0.0402362	0	0.7754	0.399458	0.784597	7	75243900	76451928
CD	osteoporosis	-0.206625	-0.86097	0.29581	0.0426938	0	0.75088	0.400655	0.786373	2	40786177	41540439
CD	osteoporosis	-0.205838	-0.88076	0.30882	0.0423692	0	0.7847	0.402413	0.786422	1	222763598	223654902
CD	osteoporosis	0.192782	-0.30534	0.75869	0.0371649	0	0.57868	0.40273	0.786422	22	49559208	50347996
CD	osteoporosis	0.24513	-0.41078	1	0.0600887	0	1	0.404358	0.78674	2	206821200	207726594
CD	osteoporosis	-0.215568	-0.90284	0.33214	0.0464694	0	0.82161	0.404772	0.78693	2	91860962	97339301
CD	osteoporosis	0.151044	-0.21911	0.54543	0.0228143	0	0.2986	0.405042	0.78693	21	44815009	46045433
CD	osteoporosis	-0.259308	-1	0.41433	0.0672408	0	1	0.406269	0.788174	11	122589225	123398882
CD	osteoporosis	-0.253817	-1	0.40543	0.064423	0	1	0.407214	0.788879	21	19479025	20407307
CD	osteoporosis	0.16349	-0.25549	0.61396	0.026729	0	0.38161	0.408716	0.790457	6	45408422	46430701
CD	osteoporosis	-0.124471	-0.44209	0.18429	0.0154931	0	0.19623	0.413849	0.790807	2	221445192	222327713
CD	osteoporosis	-0.215871	-0.99936	0.35413	0.0466003	0	1	0.417081	0.795078	7	116835337	118342090
CD	osteoporosis	-0.191569	-0.866	0.31	0.0366987	0	0.78076	0.420393	0.796581	15	79998207	81077025
CD	osteoporosis	-0.212481	-0.94507	0.3501	0.0451482	0	0.91922	0.421549	0.798162	20	52411533	53120334
CD	osteoporosis	0.180091	-0.29963	0.70088	0.0324327	0	0.50274	0.42336	0.798467	3	156795411	157633700
CD	osteoporosis	0.161818	-0.26812	0.71282	0.0261852	0	0.52488	0.426364	0.798935	5	95117260	96467377
CD	osteoporosis	-0.338083	-1	0.68076	0.1143	0	1	0.429204	0.799168	5	52139774	52837225
CD	osteoporosis	-0.157429	-0.63232	0.25101	0.0247838	0	0.40227	0.427219	0.799168	9	17392383	17990565
CD	osteoporosis	-0.209249	-0.92868	0.3633	0.0437851	0	0.88262	0.429061	0.799168	11	87150	1061399
CD	osteoporosis	-0.313928	-1	0.56894	0.0985507	0	1	0.427622	0.799168	14	105091341	106347143
CD	osteoporosis	0.217319	-0.39208	0.99455	0.0472277	0	1	0.428619	0.799168	16	1996493	3379996
CD	osteoporosis	0.172185	-0.28441	0.681	0.0296476	0	0.46728	0.430881	0.799527	3	76157471	77507832
CD	osteoporosis	-0.225637	-1	0.39953	0.0509121	0	1	0.431652	0.799852	1	76097248	76977915
CD	osteoporosis	0.212154	-0.3661	0.95569	0.0450093	0	0.94325	0.433666	0.800099	11	51581596	55477633
CD	osteoporosis	-0.153609	-0.60122	0.25157	0.0235958	0	0.36431	0.433971	0.800099	12	106153788	106964977
CD	osteoporosis	-0.189094	-0.96035	0.34038	0.0357564	0	0.98756	0.434583	0.800312	4	88502718	89244554
CD	osteoporosis	0.149049	-0.24188	0.57747	0.0222155	0	0.33509	0.440012	0.805795	8	58675118	59555977
CD	osteoporosis	0.163951	-0.27771	0.64085	0.02688	0	0.41837	0.440009	0.805795	21	42187153	43081434
CD	osteoporosis	0.217903	-0.40532	1	0.0474817	0	1	0.445543	0.810835	1	119408889	120345066
CD	osteoporosis	0.181635	-0.32596	0.78037	0.0329913	0	0.63303	0.445223	0.810835	1	167163955	168179086
CD	osteoporosis	0.174689	-0.30174	0.71576	0.0305163	0	0.51589	0.444858	0.810835	2	134359060	135160197
CD	osteoporosis	0.157655	-0.25775	0.61529	0.0248551	0	0.3813	0.444322	0.810835	22	29457602	30962255
CD	osteoporosis	0.141513	-0.23507	0.54909	0.020026	0	0.30842	0.448797	0.812767	1	25885139	27992665
CD	osteoporosis	0.215533	-0.39509	1	0.0464545	0	1	0.449952	0.813091	4	78045638	78967715
CD	osteoporosis	0.21999	-0.41777	1	0.0483958	0	1	0.452363	0.81626	8	16988031	17492672
CD	osteoporosis	-0.174766	-0.73275	0.31046	0.0305431	0	0.54636	0.454762	0.817239	9	78630916	79451035
CD	osteoporosis	-0.242029	-1	0.50346	0.0585781	0	1	0.458565	0.820284	1	216658127	217352165
CD	osteoporosis	-0.144181	-0.58359	0.26138	0.0207881	0	0.34235	0.462252	0.822611	1	231287765	232177704
CD	osteoporosis	0.188727	-0.36924	0.8957	0.0356179	0	0.83513	0.464155	0.822611	3	119759984	120574477
CD	osteoporosis	0.209312	-0.42211	1	0.0438114	0	1	0.463944	0.822611	8	27406512	28344176
CD	osteoporosis	0.122227	-0.21651	0.47188	0.0149393	0	0.22718	0.461	0.822611	11	117295642	118901213
CD	osteoporosis	-0.0940942	-0.43955	0.17703	0.00885372	0	0.2036	0.46395	0.822611	16	50467034	52041336
CD	osteoporosis	-0.215111	-1	0.45673	0.0462727	0	1	0.467474	0.823178	8	17947005	18668609
CD	osteoporosis	0.243953	-0.4962	1	0.0595131	0	1	0.467414	0.823178	10	113117616	114255954
CD	osteoporosis	0.128729	-0.24184	0.5208	0.0165711	0	0.27611	0.469248	0.824562	8	6663428	8064600
CD	osteoporosis	0.196881	-0.39708	0.93782	0.0387622	0	0.92959	0.471209	0.825307	17	52	815653
CD	osteoporosis	-0.199724	-1	0.40331	0.0398898	0	1	0.476192	0.832677	10	94503300	95528160
CD	osteoporosis	0.213021	-0.45539	1	0.0453781	0	1	0.476737	0.832816	2	10611655	11230349
CD	osteoporosis	-0.309583	-1	0.75569	0.0958418	0	1	0.479475	0.834638	6	160583919	161371014
CD	osteoporosis	0.189209	-0.4115	0.89695	0.0357999	0	0.83449	0.47944	0.834638	9	103165726	104222848
CD	osteoporosis	-0.142208	-0.61261	0.27418	0.020223	0	0.37971	0.482086	0.834638	10	65400432	66510387
CD	osteoporosis	0.163364	-0.32989	0.72738	0.0266879	0	0.55232	0.480276	0.834638	12	115439452	116197675
CD	osteoporosis	0.1748	-0.36515	0.78626	0.0305552	0	0.63637	0.484832	0.835542	3	27614909	28649810
CD	osteoporosis	0.161144	-0.34781	0.75855	0.0259675	0	0.59745	0.489866	0.83658	1	86761555	87667572
CD	osteoporosis	-0.173721	-0.81976	0.35622	0.0301789	0	0.69189	0.487694	0.83658	3	69784970	71223281
CD	osteoporosis	0.220954	-0.51993	1	0.0488205	0	1	0.486838	0.83658	4	85437806	86931670
CD	osteoporosis	-0.274361	-1	0.67681	0.0752741	0	1	0.491647	0.83658	4	175295843	175959697
CD	osteoporosis	-0.210575	-1	0.47062	0.0443418	0	1	0.491556	0.83658	5	82720249	84094797
CD	osteoporosis	0.178716	-0.38483	0.88561	0.0319396	0	0.81126	0.489038	0.83658	7	40261241	41415925
CD	osteoporosis	0.209976	-0.48582	1	0.04409	0	1	0.491319	0.83658	8	1628040	2070902
CD	osteoporosis	-0.20473	-1	0.45606	0.0419145	0	1	0.490089	0.83658	12	118256125	119301061
CD	osteoporosis	0.139678	-0.2925	0.60001	0.0195099	0	0.37251	0.492134	0.836765	12	53039988	54371448
CD	osteoporosis	0.164314	-0.37722	0.80763	0.0269992	0	0.71243	0.494519	0.836793	1	151146408	152535630
CD	osteoporosis	-0.194269	-1	0.42524	0.0377406	0	1	0.493743	0.836793	6	112342874	113705003
CD	osteoporosis	0.185593	-0.44243	1	0.0344448	0	1	0.492848	0.836793	9	18754197	19463292
CD	osteoporosis	0.214226	-0.48505	1	0.0458927	0	1	0.497246	0.838571	6	167714866	168707338
CD	osteoporosis	0.15762	-0.36718	0.77834	0.024844	0	0.64441	0.504244	0.84589	13	98527336	99402294
CD	osteoporosis	0.133842	-0.28482	0.56786	0.0179137	0	0.33318	0.505223	0.84589	13	99402295	100470868
CD	osteoporosis	0.197081	-0.46969	1	0.0388409	0	1	0.508864	0.848633	10	67769823	68623274
CD	osteoporosis	-0.200147	-1	0.47971	0.0400588	0	1	0.508564	0.848633	13	45476447	46493236
CD	osteoporosis	0.137361	-0.30497	0.59543	0.018868	0	0.36189	0.508668	0.848633	15	98828262	99925972
CD	osteoporosis	0.172469	-0.39934	0.87252	0.0297455	0	0.81045	0.511506	0.849501	9	653662	1103598
CD	osteoporosis	0.158669	-0.36731	0.85204	0.0251758	0	0.803	0.510637	0.849501	12	6023701	6948954
CD	osteoporosis	0.124477	-0.285	0.58771	0.0154944	0	0.36334	0.512348	0.849785	19	45040933	45893307
CD	osteoporosis	0.12263	-0.26408	0.52944	0.015038	0	0.28576	0.51569	0.852079	14	21982655	22760700
CD	osteoporosis	0.139388	-0.32956	0.6336	0.0194289	0	0.4185	0.518501	0.853866	10	23365686	24489447
CD	osteoporosis	-0.187674	-1	0.44277	0.0352215	0	1	0.519764	0.85408	15	27563173	29141035
CD	osteoporosis	-0.157433	-0.84562	0.37744	0.024785	0	0.74237	0.52283	0.855685	16	62607091	64207176
CD	osteoporosis	-0.245992	-1	0.72138	0.0605123	0	1	0.523561	0.856127	2	210842458	212520453
CD	osteoporosis	-0.111702	-0.49534	0.24598	0.0124774	0	0.24831	0.526888	0.857616	2	1875061	2680063
CD	osteoporosis	0.230929	-0.66568	1	0.0533281	0	1	0.529892	0.857616	2	234945578	235625789
CD	osteoporosis	0.20585	-0.55291	1	0.042374	0	1	0.528523	0.857616	5	90793805	91956905
CD	osteoporosis	0.230013	-0.72686	1	0.0529059	0	1	0.548738	0.857919	1	45167236	47257261
CD	osteoporosis	-0.231743	-1	0.65321	0.0537046	0	1	0.536397	0.857919	1	110224231	111134062
CD	osteoporosis	0.22548	-0.67884	1	0.0508411	0	1	0.543291	0.857919	2	133352951	134359059
CD	osteoporosis	-0.236989	-1	0.68616	0.0561637	0	1	0.544967	0.857919	2	165917789	167488576
CD	osteoporosis	-0.151962	-0.78555	0.379	0.0230925	0	0.64166	0.540704	0.857919	2	203639687	205038119
CD	osteoporosis	-0.248701	-1	0.78991	0.0618524	0	1	0.549615	0.857919	3	795747	1440048
CD	osteoporosis	0.13743	-0.36213	0.72197	0.018887	0	0.56584	0.546918	0.857919	4	23858351	24764724
CD	osteoporosis	-0.17773	-1	0.48244	0.031588	0	1	0.550115	0.857919	4	35993839	36671801
CD	osteoporosis	-0.159585	-0.82304	0.40093	0.0254672	0	0.70962	0.540984	0.857919	4	78967716	79880101
CD	osteoporosis	-0.184667	-1	0.50383	0.034102	0	1	0.544515	0.857919	7	149843000	150897818
CD	osteoporosis	-0.140995	-0.71357	0.36366	0.0198795	0	0.52623	0.550364	0.857919	9	80137025	81161597
CD	osteoporosis	-0.186246	-1	0.47988	0.0346877	0	1	0.536179	0.857919	10	12581572	13208061
CD	osteoporosis	0.114737	-0.29412	0.56513	0.0131645	0	0.33846	0.542654	0.857919	10	101271452	102509298
CD	osteoporosis	-0.225208	-1	0.69541	0.0507186	0	1	0.548651	0.857919	11	84613230	85869059
CD	osteoporosis	0.173758	-0.47342	0.94626	0.0301919	0	0.9489	0.540708	0.857919	17	52102650	53468006
CD	osteoporosis	0.179837	-0.45545	0.99973	0.0323412	0	1	0.533695	0.857919	21	27774351	28616539
CD	osteoporosis	0.109061	-0.2707	0.52076	0.0118943	0	0.27738	0.553443	0.85995	8	144934289	146303787
CD	osteoporosis	0.11372	-0.28065	0.53403	0.0129323	0	0.291	0.557533	0.863345	11	64594823	66782661
CD	osteoporosis	-0.231719	-1	0.73971	0.0536938	0	1	0.557557	0.863345	12	63055937	63764111
CD	osteoporosis	0.12007	-0.31765	0.5949	0.0144168	0	0.36968	0.557526	0.863345	15	34410073	35118927
CD	osteoporosis	-0.11856	-0.57703	0.3035	0.0140566	0	0.34302	0.558324	0.863443	1	35201627	36855139
CD	osteoporosis	0.151612	-0.41231	0.80858	0.0229863	0	0.71324	0.560516	0.863559	2	237194298	238185482
CD	osteoporosis	0.196831	-0.59781	1	0.0387425	0	1	0.564246	0.865243	4	109122459	109978982
CD	osteoporosis	0.190472	-0.5916	1	0.0362796	0	1	0.566497	0.865243	9	76197745	77862308
CD	osteoporosis	0.199488	-0.63675	1	0.0397954	0	1	0.56462	0.865243	11	81658299	82833181
CD	osteoporosis	0.15034	-0.42352	0.8069	0.0226021	0	0.70794	0.564817	0.865243	12	3069507	3871114
CD	osteoporosis	-0.178631	-1	0.52154	0.031909	0	1	0.569305	0.866053	7	67474723	68569224
CD	osteoporosis	0.120465	-0.33177	0.59084	0.0145118	0	0.35801	0.570626	0.867571	6	121908064	122929290
CD	osteoporosis	-0.110066	-0.53414	0.29412	0.0121145	0	0.2966	0.573101	0.869483	10	51724040	53129609
CD	osteoporosis	0.118736	-0.32415	0.5844	0.0140983	0	0.34769	0.573093	0.869483	10	71050505	71672997
CD	osteoporosis	0.192491	-0.67377	1	0.0370529	0	1	0.573179	0.869483	21	37303549	38046449
CD	osteoporosis	0.124543	-0.34193	0.63604	0.0155109	0	0.41683	0.574038	0.869804	20	53879804	54743694
CD	osteoporosis	-0.179619	-1	0.56217	0.032263	0	1	0.576319	0.870803	4	163937104	164781847
CD	osteoporosis	0.155851	-0.46594	0.93791	0.0242897	0	0.95428	0.575778	0.870803	18	36056933	37679127
CD	osteoporosis	-0.20345	-1	0.69255	0.0413918	0	1	0.577395	0.871366	6	147015883	148184844
CD	osteoporosis	0.147729	-0.44575	0.88942	0.021824	0	0.85996	0.578639	0.871366	11	11632651	12470449
CD	osteoporosis	-0.106647	-0.541	0.29741	0.0113737	0	0.30282	0.583702	0.874737	5	13608148	14910295
CD	osteoporosis	0.131134	-0.3835	0.7194	0.0171962	0	0.54136	0.585324	0.874737	11	7191231	7915071
CD	osteoporosis	0.102105	-0.28464	0.50774	0.0104254	0	0.26763	0.586249	0.874737	12	16136743	17374895
CD	osteoporosis	0.218363	-0.77032	1	0.0476824	0	1	0.583924	0.874737	13	47433529	48137479
CD	osteoporosis	-0.205675	-1	0.70823	0.0423022	0	1	0.58557	0.874737	20	6128359	7231796
CD	osteoporosis	0.0977456	-0.27349	0.47729	0.00955421	0	0.23268	0.590401	0.87727	3	195196790	195710290
CD	osteoporosis	-0.143059	-0.85224	0.43494	0.0204658	0	0.75751	0.592492	0.877463	4	84003063	85437805
CD	osteoporosis	0.201277	-0.75621	1	0.0405126	0	1	0.592488	0.877463	12	64403858	66114643
CD	osteoporosis	0.116881	-0.36601	0.64298	0.0136612	0	0.43722	0.596168	0.878952	11	105932283	107054024
CD	osteoporosis	0.154296	-0.50042	0.91069	0.0238073	0	0.87934	0.596771	0.878952	13	38290690	39381743
CD	osteoporosis	0.165074	-0.53639	1	0.0272494	0	1	0.596374	0.878952	16	52041337	53393882
CD	osteoporosis	0.104506	-0.31443	0.54664	0.0109215	0	0.30868	0.599178	0.880736	10	99367801	100337830
CD	osteoporosis	0.166286	-0.57602	1	0.027651	0	1	0.600798	0.882463	5	124109486	125131720
CD	osteoporosis	-0.178756	-1	0.61686	0.0319539	0	1	0.602143	0.882694	7	15013695	15877564
CD	osteoporosis	-0.160033	-1	0.54688	0.0256106	0	1	0.60364	0.883274	15	51605478	53263126
CD	osteoporosis	0.13846	-0.44849	0.79745	0.0191713	0	0.68043	0.604639	0.883508	8	70872089	72013184
CD	osteoporosis	0.164628	-0.59685	1	0.0271024	0	1	0.605368	0.883857	14	85562937	86653343
CD	osteoporosis	0.128092	-0.43901	0.77331	0.0164077	0	0.6676	0.608098	0.8852	2	101556800	102494487
CD	osteoporosis	0.150118	-0.53285	0.90555	0.0225354	0	0.96716	0.610244	0.8852	10	109579150	110358382
CD	osteoporosis	0.164893	-0.5703	1	0.0271897	0	1	0.609591	0.8852	17	47516225	48722590
CD	osteoporosis	-0.0793632	-0.40314	0.22864	0.00629851	0	0.16715	0.609122	0.8852	19	1515921	2253174
CD	osteoporosis	-0.0745663	-0.39161	0.2412	0.00556013	0	0.15888	0.618284	0.887736	1	172465154	173582511
CD	osteoporosis	-0.232308	-1	0.91428	0.0539672	0	1	0.615318	0.887736	2	48171059	49114132
CD	osteoporosis	-0.10529	-0.63571	0.34732	0.011086	0	0.44214	0.61971	0.887736	2	53852121	54688234
CD	osteoporosis	0.165131	-0.60797	1	0.0272684	0	1	0.625847	0.887736	2	215002485	215899570
CD	osteoporosis	-0.113676	-0.6682	0.38007	0.0129222	0	0.47172	0.624806	0.887736	2	240325601	241113279
CD	osteoporosis	0.181162	-0.76038	1	0.0328198	0	1	0.626209	0.887736	3	193122091	194217140
CD	osteoporosis	-0.106499	-0.62998	0.33813	0.0113421	0	0.41357	0.621947	0.887736	4	49325139	53879571
CD	osteoporosis	-0.137948	-0.86593	0.48373	0.0190297	0	0.84662	0.619071	0.887736	8	92876621	94999066
CD	osteoporosis	-0.157661	-1	0.55406	0.0248569	0	1	0.619692	0.887736	9	128785783	129617771
CD	osteoporosis	0.12071	-0.42336	0.73006	0.0145709	0	0.58417	0.625713	0.887736	11	6180841	7191230
CD	osteoporosis	-0.123356	-0.74079	0.42269	0.0152168	0	0.57273	0.625342	0.887736	11	101881253	102671665
CD	osteoporosis	0.0853319	-0.27251	0.47057	0.00728154	0	0.22719	0.625312	0.887736	11	133521643	134351064
CD	osteoporosis	0.110402	-0.37571	0.62022	0.0121885	0	0.40931	0.619998	0.887736	12	84356776	85345631
CD	osteoporosis	0.129278	-0.47652	0.77666	0.0167129	0	0.66186	0.621147	0.887736	13	50419897	51554236
CD	osteoporosis	-0.0952227	-0.57572	0.32671	0.00906736	0	0.35522	0.627494	0.888518	6	1380680	2746531
CD	osteoporosis	-0.0861389	-0.46925	0.29031	0.0074199	0	0.22981	0.630134	0.889255	12	22928056	23923798
CD	osteoporosis	0.12894	-0.51224	0.83066	0.0166255	0	0.78546	0.63299	0.890764	6	161371015	162254229
CD	osteoporosis	0.150569	-0.60791	1	0.0226711	0	1	0.634936	0.892229	10	77144962	78665481
CD	osteoporosis	0.113415	-0.41696	0.69529	0.012863	0	0.52517	0.637793	0.8938	5	174662886	176180301
CD	osteoporosis	-0.161479	-1	0.65132	0.0260756	0	1	0.638143	0.8938	12	34340496	38108284
CD	osteoporosis	-0.0998404	-0.58293	0.3439	0.00996811	0	0.35002	0.639534	0.894348	3	145903839	147358243
CD	osteoporosis	0.17678	-0.78054	1	0.0312513	0	1	0.639041	0.894348	10	30919470	32457293
CD	osteoporosis	0.0845345	-0.29601	0.47612	0.00714608	0	0.23482	0.643996	0.897795	11	66782662	68000949
CD	osteoporosis	0.124899	-0.48348	0.83894	0.0155998	0	0.77444	0.644005	0.897795	17	8554764	9619356
CD	osteoporosis	-0.149531	-1	0.62351	0.0223596	0	1	0.646112	0.898666	18	25305261	26861067
CD	osteoporosis	-0.139481	-1	0.59296	0.019455	0	1	0.65227	0.898943	1	29188427	30405182
CD	osteoporosis	-0.148902	-1	0.67509	0.0221718	0	1	0.655534	0.898943	1	59889046	61377615
CD	osteoporosis	-0.108491	-0.68429	0.392	0.0117703	0	0.4907	0.648328	0.898943	1	90941550	91870059
CD	osteoporosis	0.11847	-0.47971	0.79893	0.0140352	0	0.71626	0.649202	0.898943	1	232177705	232954942
CD	osteoporosis	-0.0929601	-0.55798	0.3295	0.00864157	0	0.32213	0.654799	0.898943	4	89244555	90236971
CD	osteoporosis	0.0704607	-0.24627	0.39082	0.00496471	0	0.15742	0.6545	0.898943	6	33194976	33864262
CD	osteoporosis	-0.0963722	-0.59501	0.35758	0.0092876	0	0.37747	0.654192	0.898943	7	50894509	51951647
CD	osteoporosis	-0.111444	-0.81715	0.44559	0.0124197	0	0.80145	0.651005	0.898943	7	99465541	100849307
CD	osteoporosis	0.0921293	-0.3381	0.53097	0.00848781	0	0.30131	0.653322	0.898943	8	660415	1161824
CD	osteoporosis	-0.110642	-0.76753	0.43703	0.0122416	0	0.63901	0.653832	0.898943	10	3225337	3880322
CD	osteoporosis	-0.0967662	-0.63234	0.35869	0.0093637	0	0.42697	0.652555	0.898943	16	69549150	71062712
CD	osteoporosis	-0.132951	-1	0.54466	0.0176761	0	1	0.653455	0.898943	18	53762997	54957867
CD	osteoporosis	0.155454	-0.7298	1	0.0241659	0	1	0.654883	0.898943	19	47752728	48573065
CD	osteoporosis	0.111538	-0.44856	0.71361	0.0124408	0	0.56783	0.657412	0.898994	8	72013185	72917489
CD	osteoporosis	-0.0951264	-0.61292	0.38669	0.00904903	0	0.40675	0.656882	0.898994	10	73514215	75694023
CD	osteoporosis	0.127433	-0.56532	0.9288	0.0162391	0	0.96239	0.660449	0.901528	12	130629841	131404042
CD	osteoporosis	0.121306	-0.51188	0.90202	0.0147153	0	0.91469	0.662266	0.902077	2	29627933	30575619
CD	osteoporosis	0.137889	-0.61786	1	0.0190134	0	1	0.662867	0.902077	9	112865521	113646149
CD	osteoporosis	-0.088716	-0.55757	0.33429	0.00787053	0	0.31941	0.662264	0.902077	16	15921109	17343277
CD	osteoporosis	0.078544	-0.29587	0.4631	0.00616915	0	0.22617	0.661337	0.902077	17	44865833	45883901
CD	osteoporosis	0.0690394	-0.26047	0.42636	0.00476644	0	0.19107	0.665046	0.902942	9	4596615	5437591
CD	osteoporosis	-0.111258	-0.74205	0.45815	0.0123783	0	0.60082	0.669283	0.903879	3	11997659	12859209
CD	osteoporosis	0.127568	-0.5943	0.96994	0.0162736	0	1	0.669871	0.903879	3	54892587	55616625
CD	osteoporosis	0.139746	-0.66528	1	0.0195289	0	1	0.670404	0.903879	6	52598880	53425492
CD	osteoporosis	-0.126355	-0.98327	0.55232	0.0159656	0	1	0.669694	0.903879	7	27351287	28890886
CD	osteoporosis	0.0645884	-0.25679	0.37931	0.00417166	0	0.15006	0.672092	0.904208	2	24669225	25895394
CD	osteoporosis	0.133303	-0.60566	1	0.0177697	0	1	0.672683	0.904208	2	62429911	63672118
CD	osteoporosis	-0.102016	-0.69846	0.41888	0.0104072	0	0.52034	0.680366	0.904208	5	125131721	126054697
CD	osteoporosis	-0.0768682	-0.49717	0.32888	0.00590872	0	0.27107	0.684457	0.904208	6	127545460	128763380
CD	osteoporosis	-0.1198	-0.9035	0.53705	0.0143519	0	0.96259	0.673338	0.904208	8	19488889	20135628
CD	osteoporosis	0.178225	-0.9299	1	0.031764	0	1	0.678284	0.904208	8	86251871	87563145
CD	osteoporosis	-0.0946914	-0.62662	0.39258	0.00896647	0	0.41538	0.675111	0.904208	12	96017783	96828314
CD	osteoporosis	0.136103	-0.69941	1	0.018524	0	1	0.685233	0.904208	18	41425455	42974165
CD	osteoporosis	0.140723	-0.69237	1	0.019803	0	1	0.679279	0.904208	19	50451926	51259178
CD	osteoporosis	0.124661	-0.58847	0.93565	0.0155403	0	1	0.675811	0.904208	20	21682378	22780956
CD	osteoporosis	0.095333	-0.42314	0.67309	0.00908839	0	0.51756	0.678463	0.904208	20	43008891	44072210
CD	osteoporosis	0.0454978	-0.17905	0.27539	0.00207005	0	0.07895	0.685658	0.90422	5	158484776	159663733
CD	osteoporosis	-0.0821836	-0.54188	0.33741	0.00675415	0	0.30974	0.688091	0.905836	1	220073133	220978151
CD	osteoporosis	0.140897	-0.76811	1	0.0198519	0	1	0.688233	0.905836	10	26161975	26888716
CD	osteoporosis	0.122749	-0.59036	0.96913	0.0150673	0	1	0.689356	0.905982	17	17326541	18900978
CD	osteoporosis	-0.083897	-0.58051	0.37178	0.00703871	0	0.36162	0.690648	0.906547	17	11778165	12676353
CD	osteoporosis	-0.130835	-1	0.64845	0.0171179	0	1	0.690799	0.906547	21	43812792	44815008
CD	osteoporosis	-0.138559	-1	0.69474	0.0191985	0	1	0.692761	0.907428	9	36749274	37687112
CD	osteoporosis	0.113736	-0.56986	0.87541	0.0129359	0	0.89616	0.695581	0.907516	2	38887394	40087418
CD	osteoporosis	-0.114066	-0.89607	0.53664	0.013011	0	0.89085	0.695087	0.907516	7	9900802	10481677
CD	osteoporosis	-0.0904387	-0.65428	0.41473	0.00817916	0	0.46352	0.699879	0.910405	1	91870060	92904465
CD	osteoporosis	-0.0585498	-0.37687	0.25593	0.00342808	0	0.1475	0.701226	0.910405	2	224123080	224938731
CD	osteoporosis	-0.138533	-1	0.77603	0.0191914	0	1	0.701267	0.910405	8	4893121	5566269
CD	osteoporosis	0.1134	-0.57635	0.96887	0.0128595	0	1	0.702342	0.910405	10	91960436	92911506
CD	osteoporosis	-0.115437	-0.96791	0.60328	0.0133257	0	1	0.702555	0.910405	13	24818334	25977140
CD	osteoporosis	-0.14259	-1	0.79685	0.0203318	0	1	0.701738	0.910405	14	43321169	44623273
CD	osteoporosis	-0.093205	-0.68637	0.42226	0.00868717	0	0.50008	0.70184	0.910405	14	54359599	55292832
CD	osteoporosis	-0.0910775	-0.64609	0.41217	0.00829512	0	0.44731	0.703256	0.910874	2	144503689	145977920
CD	osteoporosis	0.0961776	-0.47759	0.72418	0.00925013	0	0.59799	0.705445	0.912438	19	45893308	46765060
CD	osteoporosis	0.0937971	-0.47486	0.68859	0.00879789	0	0.54393	0.708639	0.914633	2	218396259	219678783
CD	osteoporosis	0.12085	-0.69346	1	0.0146046	0	1	0.708248	0.914633	6	129850179	130550137
CD	osteoporosis	0.112999	-0.6731	0.93763	0.0127687	0	1	0.710601	0.915068	3	45844192	47588461
CD	osteoporosis	0.118918	-0.66089	1	0.0141415	0	1	0.711388	0.915068	8	109920828	111207349
CD	osteoporosis	0.0556948	-0.2486	0.36618	0.00310191	0	0.13965	0.709779	0.915068	10	112164982	113117615
CD	osteoporosis	0.0996319	-0.5192	0.79884	0.00992652	0	0.70853	0.712033	0.915179	1	9475967	10753427
CD	osteoporosis	-0.0878062	-0.69781	0.4433	0.00770993	0	0.53986	0.717272	0.917733	5	57895013	58721458
CD	osteoporosis	0.0849359	-0.415	0.61919	0.0072141	0	0.41237	0.715162	0.917733	12	60317	1078397
CD	osteoporosis	-0.128782	-1	0.77839	0.0165847	0	1	0.721038	0.918246	1	117046312	118118667
CD	osteoporosis	-0.0974789	-0.79919	0.50482	0.00950213	0	0.71411	0.720169	0.918246	5	20397014	21211399
CD	osteoporosis	0.103883	-0.57623	0.84743	0.0107916	0	0.83485	0.721259	0.918246	6	91097025	92015279
CD	osteoporosis	-0.101457	-0.88597	0.56974	0.0102936	0	0.90856	0.719459	0.918246	17	20402495	21432873
CD	osteoporosis	-0.117509	-1	0.66547	0.0138083	0	1	0.724886	0.920166	4	101132996	102544803
CD	osteoporosis	-0.117533	-1	0.67726	0.013814	0	1	0.724329	0.920166	4	160828481	161666201
CD	osteoporosis	-0.0882104	-0.78904	0.48473	0.00778108	0	0.71346	0.726052	0.920166	12	38746761	40017396
CD	osteoporosis	-0.0685772	-0.5292	0.3587	0.00470283	0	0.30386	0.733624	0.924373	4	2468936	3549229
CD	osteoporosis	0.124577	-0.82743	1	0.0155195	0	1	0.733047	0.924373	9	12044916	12664858
CD	osteoporosis	-0.0859968	-0.69245	0.48082	0.00739545	0	0.55887	0.73488	0.924626	17	29783142	31318753
CD	osteoporosis	0.0812556	-0.45605	0.64156	0.00660248	0	0.48174	0.736149	0.925356	15	76401953	77897163
CD	osteoporosis	-0.0858762	-0.7528	0.49035	0.00737472	0	0.66847	0.736795	0.925734	12	106964978	108183188
CD	osteoporosis	-0.113378	-1	0.73818	0.0128545	0	1	0.738116	0.926094	7	83953010	85356715
CD	osteoporosis	-0.121819	-1	0.82233	0.0148398	0	1	0.74019	0.927255	5	58721459	59868567
CD	osteoporosis	-0.0845314	-0.72546	0.48942	0.00714556	0	0.61538	0.744556	0.929458	4	149998529	151014322
CD	osteoporosis	0.0551877	-0.30535	0.43557	0.00304569	0	0.20911	0.744932	0.929458	10	64069688	65400431
CD	osteoporosis	0.0996218	-0.65135	0.92797	0.0099245	0	1	0.744046	0.929458	15	25384328	26392947
CD	osteoporosis	0.0984808	-0.6131	0.94128	0.00969847	0	1	0.74474	0.929458	18	9816165	10675548
CD	osteoporosis	0.0871333	-0.53627	0.776	0.00759222	0	0.7416	0.745592	0.929826	9	117989018	119001227
CD	osteoporosis	0.0846725	-0.52093	0.73089	0.00716944	0	0.59835	0.748162	0.931143	12	32368906	33076722
CD	osteoporosis	0.134038	-0.98562	1	0.0179662	0	1	0.748688	0.931143	12	121817510	123396634
CD	osteoporosis	0.0529715	-0.28467	0.40632	0.00280598	0	0.17765	0.747998	0.931143	22	19635655	20969184
CD	osteoporosis	-0.0576854	-0.44207	0.32193	0.00332761	0	0.21575	0.751045	0.931865	12	109031820	110111514
CD	osteoporosis	0.0577283	-0.32011	0.44302	0.00333255	0	0.21489	0.752366	0.932212	1	204092538	205009623
CD	osteoporosis	-0.0674521	-0.5558	0.3847	0.00454979	0	0.3376	0.754634	0.932512	2	36120744	36867389
CD	osteoporosis	-0.130695	-1	1	0.0170813	0	1	0.755137	0.932512	12	14656850	16136742
CD	osteoporosis	-0.0942172	-0.94536	0.6217	0.00887688	0	1	0.755882	0.932512	20	2668109	3736551
CD	osteoporosis	-0.0800557	-0.74176	0.49899	0.00640892	0	0.6207	0.758044	0.932518	6	4657087	5378213
CD	osteoporosis	0.0709951	-0.44636	0.61049	0.0050403	0	0.43107	0.757807	0.932518	20	30569660	32484506
CD	osteoporosis	-0.109731	-1	0.82144	0.0120409	0	1	0.760656	0.933438	1	245970506	246610290
CD	osteoporosis	-0.0826788	-0.79467	0.54071	0.00683578	0	0.74205	0.762897	0.934906	11	77719871	78912252
CD	osteoporosis	-0.0876823	-0.85777	0.5888	0.00768819	0	0.90626	0.765107	0.935479	14	98268392	98885322
CD	osteoporosis	-0.111709	-1	0.8193	0.0124789	0	1	0.765101	0.935479	19	56411087	57143509
CD	osteoporosis	-0.0783533	-0.75465	0.52797	0.00613925	0	0.67703	0.769744	0.93676	5	153734495	154599750
CD	osteoporosis	-0.0702641	-0.63365	0.45707	0.00493704	0	0.46369	0.769307	0.93676	7	7926501	8718351
CD	osteoporosis	0.0616907	-0.4033	0.56262	0.00380574	0	0.37851	0.769031	0.93676	16	74135276	74889127
CD	osteoporosis	0.0657608	-0.41879	0.58126	0.00432448	0	0.39632	0.768184	0.93676	20	15962577	16661516
CD	osteoporosis	-0.0850005	-0.87707	0.58546	0.00722508	0	0.89927	0.769095	0.93676	22	26166935	27192923
CD	osteoporosis	-0.0778422	-0.78408	0.52008	0.00605941	0	0.69627	0.774331	0.938576	3	158460059	159478751
CD	osteoporosis	-0.11196	-1	0.92918	0.0125351	0	1	0.775786	0.938576	11	107846825	109891837
CD	osteoporosis	0.0636927	-0.43609	0.57334	0.00405676	0	0.37756	0.776756	0.939032	1	205917549	208162951
CD	osteoporosis	-0.087875	-0.97156	0.67428	0.00772201	0	1	0.778432	0.939789	17	9619357	10572617
CD	osteoporosis	-0.0776818	-0.79806	0.56455	0.00603446	0	0.76427	0.782909	0.941082	12	66114644	67183620
CD	osteoporosis	0.047383	-0.32269	0.43046	0.00224515	0	0.2112	0.783265	0.941082	15	64339946	66355634
CD	osteoporosis	-0.0971155	-1	0.85656	0.00943142	0	1	0.790742	0.941359	1	176449097	177746472
CD	osteoporosis	0.0724956	-0.53317	0.7108	0.00525561	0	0.61673	0.786108	0.941359	4	27385581	28177792
CD	osteoporosis	0.0579052	-0.3993	0.53448	0.00335301	0	0.32044	0.788686	0.941359	5	1206610	2106885
CD	osteoporosis	-0.0865641	-1	0.70535	0.00749334	0	1	0.789127	0.941359	5	63214090	64438518
CD	osteoporosis	0.0477622	-0.33769	0.4404	0.00228123	0	0.22213	0.786403	0.941359	6	33864263	34979270
CD	osteoporosis	0.0565254	-0.40016	0.52343	0.00319512	0	0.30503	0.790479	0.941359	9	97418634	98885862
CD	osteoporosis	-0.0807978	-0.92401	0.67576	0.00652828	0	1	0.790952	0.941359	12	29647194	30358377
CD	osteoporosis	0.0428486	-0.28198	0.37455	0.001836	0	0.153	0.788246	0.941359	22	32662294	33501725
CD	osteoporosis	-0.073889	-0.80461	0.59381	0.00545959	0	0.79407	0.791923	0.942097	17	13648447	14508610
CD	osteoporosis	0.103174	-0.95227	1	0.0106449	0	1	0.792924	0.942453	5	123191942	124109485
CD	osteoporosis	-0.0724252	-0.79112	0.56614	0.00524541	0	0.76453	0.792777	0.942453	7	2473750	3100211
CD	osteoporosis	-0.100628	-1	0.88368	0.010126	0	1	0.793845	0.94313	13	90518148	91764204
CD	osteoporosis	0.0614229	-0.46452	0.64174	0.00377277	0	0.48471	0.796907	0.945248	7	98173565	99465540
CD	osteoporosis	-0.0417153	-0.38524	0.28212	0.00174017	0	0.16139	0.797036	0.945248	9	17990566	18754196
CD	osteoporosis	-0.0671191	-0.73408	0.52901	0.00450498	0	0.63941	0.797883	0.945691	9	132999453	134141936
CD	osteoporosis	-0.0496998	-0.47557	0.3636	0.00247007	0	0.25859	0.800075	0.947179	14	75699502	76694201
CD	osteoporosis	0.0514014	-0.39577	0.4928	0.00264211	0	0.28376	0.801819	0.948412	7	28890887	30175113
CD	osteoporosis	-0.0654792	-0.74062	0.52737	0.00428752	0	0.63453	0.802176	0.948412	18	20009697	21622716
CD	osteoporosis	-0.0629741	-0.68917	0.53034	0.00396574	0	0.58385	0.803342	0.948954	9	6859792	7388202
CD	osteoporosis	0.0634114	-0.49937	0.66863	0.00402101	0	0.53272	0.802996	0.948954	19	11681979	13213186
CD	osteoporosis	-0.0604935	-0.66372	0.49089	0.00365947	0	0.50208	0.807659	0.952785	2	2680064	3314202
CD	osteoporosis	0.0681174	-0.61692	0.82029	0.00463999	0	0.86139	0.809263	0.953432	4	79880102	81206182
CD	osteoporosis	0.0626759	-0.54006	0.7	0.00392827	0	0.58617	0.809839	0.953487	2	202504863	203639686
CD	osteoporosis	0.0742191	-0.71865	0.94765	0.00550848	0	1	0.81153	0.954428	13	42037055	42950157
CD	osteoporosis	0.0433346	-0.35559	0.44602	0.00187789	0	0.2181	0.814998	0.956419	11	16383387	17583948
CD	osteoporosis	0.0470458	-0.3812	0.47784	0.00221331	0	0.26538	0.814658	0.956419	15	77897164	78514101
CD	osteoporosis	0.0471792	-0.37922	0.47444	0.00222588	0	0.25613	0.815981	0.956729	13	94925137	96132647
CD	osteoporosis	0.0708989	-0.79231	0.96371	0.00502665	0	1	0.827495	0.96014	7	127903739	128779173
CD	osteoporosis	-0.0591059	-0.73384	0.56431	0.00349351	0	0.66551	0.829563	0.960405	1	226534712	228045554
CD	osteoporosis	0.0592622	-0.60322	0.79966	0.003512	0	0.90022	0.830286	0.960499	10	115588904	116845213
CD	osteoporosis	-0.0529698	-0.64052	0.50843	0.0028058	0	0.50348	0.830753	0.960625	8	90364150	91457962
CD	osteoporosis	0.0491041	-0.49423	0.60328	0.00241121	0	0.45218	0.831813	0.961023	19	2253175	3085446
CD	osteoporosis	0.0714785	-0.83643	1	0.00510917	0	1	0.833362	0.961985	11	2477450	3362508
CD	osteoporosis	-0.0614273	-0.84013	0.6159	0.00377332	0	0.85766	0.833907	0.9622	9	138202113	138995791
CD	osteoporosis	0.0492149	-0.49555	0.59363	0.00242211	0	0.41467	0.835869	0.962441	5	139408117	141253830
CD	osteoporosis	0.0507768	-0.49647	0.62007	0.00257828	0	0.46225	0.835797	0.962441	9	90135155	90890979
CD	osteoporosis	-0.0484922	-0.63099	0.48552	0.00235149	0	0.47576	0.839285	0.963437	19	13968320	14891100
CD	osteoporosis	-0.0401301	-0.49326	0.38422	0.00161043	0	0.27032	0.841595	0.963625	8	70004666	70872088
CD	osteoporosis	0.0636284	-0.74618	0.88773	0.00404858	0	1	0.840139	0.963625	11	23164545	24091272
CD	osteoporosis	-0.042858	-0.63642	0.52709	0.00183681	0	0.52736	0.863689	0.964644	1	158900370	159882515
CD	osteoporosis	-0.0489567	-0.72247	0.57296	0.00239676	0	0.64591	0.858165	0.964644	2	98989361	100202436
CD	osteoporosis	0.0450247	-0.5556	0.64882	0.00202723	0	0.52909	0.86114	0.964644	2	179224871	180336045
CD	osteoporosis	0.0714999	-0.97004	1	0.00511223	0	1	0.845972	0.964644	2	236276288	237194297
CD	osteoporosis	0.0439056	-0.52781	0.6327	0.0019277	0	0.49918	0.861132	0.964644	3	84698481	85807679
CD	osteoporosis	0.0493705	-0.55434	0.69415	0.00243744	0	0.62729	0.845204	0.964644	3	133718494	135288394
CD	osteoporosis	-0.0539417	-0.89947	0.68067	0.00290971	0	1	0.860127	0.964644	4	86931671	88502717
CD	osteoporosis	-0.0480148	-0.71512	0.54751	0.00230543	0	0.6062	0.857685	0.964644	8	12296850	12947935
CD	osteoporosis	-0.0408268	-0.60366	0.47771	0.00166683	0	0.43416	0.863669	0.964644	9	1874962	2441120
CD	osteoporosis	-0.0642421	-1	0.76617	0.00412704	0	1	0.845879	0.964644	9	9920259	10675474
CD	osteoporosis	-0.0555237	-0.92337	0.72058	0.00308288	0	1	0.86045	0.964644	9	28067455	28766060
CD	osteoporosis	-0.0592107	-0.9916	0.75258	0.0035059	0	1	0.858892	0.964644	10	46327145	49197320
CD	osteoporosis	-0.0582133	-0.88689	0.65825	0.00338879	0	0.97079	0.848259	0.964644	11	3362509	4405707
CD	osteoporosis	-0.0587257	-0.87247	0.65558	0.00344871	0	0.96941	0.846698	0.964644	11	93576642	94384535
CD	osteoporosis	-0.0362002	-0.50766	0.40315	0.00131045	0	0.3117	0.862333	0.964644	11	128262551	129451784
CD	osteoporosis	-0.0613324	-1	0.78608	0.00376166	0	1	0.852468	0.964644	12	93487548	94385884
CD	osteoporosis	-0.0386301	-0.53044	0.42498	0.00149229	0	0.34245	0.855965	0.964644	14	65229392	66300066
CD	osteoporosis	-0.0509367	-0.81231	0.6415	0.00259455	0	0.87592	0.856776	0.964644	17	72383473	73741321
CD	osteoporosis	-0.0522004	-0.82407	0.66356	0.00272488	0	0.8632	0.858854	0.964644	18	14439252	15220934
CD	osteoporosis	0.0732598	-1	1	0.005367	0	1	0.869113	0.967103	7	54550501	55161394
CD	osteoporosis	0.0417317	-0.55669	0.63115	0.00174153	0	0.55286	0.869687	0.967103	12	48960266	50344346
CD	osteoporosis	-0.065225	-1	1	0.0042543	0	1	0.87201	0.968618	13	75882385	76671493
CD	osteoporosis	-0.0500081	-0.88704	0.74587	0.00250081	0	1	0.872297	0.968618	14	35379989	36422077
CD	osteoporosis	-0.0580968	-1	0.99856	0.00337524	0	1	0.878683	0.970927	12	47499604	48227035
CD	osteoporosis	-0.0451669	-0.86492	0.67993	0.00204005	0	1	0.879439	0.970927	12	55416803	56987105
CD	osteoporosis	0.0406247	-0.60548	0.74	0.00165037	0	0.74435	0.879368	0.970927	19	29389091	30375792
CD	osteoporosis	0.0286264	-0.37889	0.4466	0.000819469	0	0.24734	0.882696	0.973722	1	58387484	59889045
CD	osteoporosis	-0.0506241	-1	0.86495	0.0025628	0	1	0.883605	0.974324	12	124843769	126079935
CD	osteoporosis	-0.0332258	-0.63895	0.52363	0.00110396	0	0.55052	0.887172	0.975054	6	20418021	21295864
CD	osteoporosis	-0.0292999	-0.47012	0.40365	0.000858483	0	0.27332	0.885533	0.975054	7	105312564	106399739
CD	osteoporosis	0.0493137	-0.91043	1	0.00243184	0	1	0.889388	0.975095	9	37687113	38822977
CD	osteoporosis	0.0287816	-0.41621	0.47364	0.000828378	0	0.27699	0.888168	0.975095	13	40091624	41003943
CD	osteoporosis	-0.0318895	-0.60102	0.50528	0.00101694	0	0.48696	0.892629	0.975859	6	82388205	83571953
CD	osteoporosis	0.0277745	-0.4144	0.478	0.000771422	0	0.27226	0.892259	0.975859	14	104439107	105091340
CD	osteoporosis	0.0236101	-0.34723	0.39904	0.000557438	0	0.18472	0.893376	0.976026	6	106053916	107309327
CD	osteoporosis	-0.0197368	-0.34215	0.30133	0.000389542	0	0.14446	0.89603	0.97757	6	166853326	167714865
CD	osteoporosis	-0.0511821	-1	1	0.00261961	0	1	0.901505	0.977691	2	219678784	220771552
CD	osteoporosis	0.0327886	-0.58024	0.65049	0.00107509	0	0.57182	0.901588	0.977691	4	146174872	147161042
CD	osteoporosis	-0.0278057	-0.52117	0.4643	0.000773159	0	0.34228	0.899592	0.977691	5	22149043	23246745
CD	osteoporosis	0.0259147	-0.43592	0.49092	0.000671572	0	0.29541	0.90368	0.978774	9	114443476	115390112
CD	osteoporosis	0.029552	-0.58359	0.67385	0.000873323	0	0.61176	0.911124	0.979938	5	25722098	26938178
CD	osteoporosis	-0.0380797	-0.96444	0.81169	0.00145007	0	1	0.909061	0.979938	7	77663965	78685009
CD	osteoporosis	0.0463172	-1	1	0.00214528	0	1	0.909131	0.979938	13	67718880	69004702
CD	osteoporosis	-0.0383162	-0.95369	0.83083	0.00146813	0	1	0.910286	0.979938	22	46351049	47299625
CD	osteoporosis	0.0337227	-0.77798	0.8519	0.00113722	0	1	0.914177	0.979973	5	44049879	45305566
CD	osteoporosis	-0.0223186	-0.49289	0.42621	0.000498119	0	0.30328	0.916171	0.979973	5	87943483	89584466
CD	osteoporosis	0.0351294	-0.8431	0.93823	0.00123407	0	1	0.916258	0.979973	9	10675475	11270764
CD	osteoporosis	-0.0251346	-0.59367	0.52425	0.000631747	0	0.44174	0.918479	0.979973	16	66738844	68435728
CD	osteoporosis	-0.0348706	-0.9061	0.78878	0.00121596	0	1	0.913579	0.979973	18	21622717	22746153
CD	osteoporosis	0.0189478	-0.36528	0.40203	0.000359018	0	0.20381	0.917022	0.979973	19	13213187	13968319
CD	osteoporosis	0.0290211	-0.57613	0.66241	0.000842227	0	0.5818	0.912556	0.979973	19	43960959	45040932
CD	osteoporosis	0.0398218	-1	1	0.00158578	0	1	0.918484	0.979973	20	7959829	9279550
CD	osteoporosis	0.0210194	-0.45416	0.49595	0.000441814	0	0.32212	0.923372	0.981084	8	128073655	129291118
CD	osteoporosis	-0.0209715	-0.51808	0.4602	0.000439802	0	0.33478	0.924394	0.981084	10	89971629	91021321
CD	osteoporosis	0.023112	-0.56167	0.61598	0.000534165	0	0.54733	0.923449	0.981084	17	33614190	34474611
CD	osteoporosis	-0.0178823	-0.44478	0.38763	0.000319777	0	0.24372	0.925466	0.981389	7	25671576	27351286
CD	osteoporosis	0.016042	-0.39203	0.4345	0.000257345	0	0.23743	0.932542	0.981912	1	10753428	11709173
CD	osteoporosis	-0.0196366	-0.53928	0.48501	0.000385597	0	0.36775	0.931204	0.981912	1	241813535	242417923
CD	osteoporosis	0.0207448	-0.50497	0.57032	0.000430348	0	0.43739	0.927789	0.981912	2	172501316	173287857
CD	osteoporosis	0.0308974	-0.98173	1	0.000954649	0	1	0.931578	0.981912	7	56303514	57383657
CD	osteoporosis	0.0196748	-0.48422	0.52097	0.000387097	0	0.36024	0.931179	0.981912	9	111368108	112076381
CD	osteoporosis	-0.0274435	-0.98142	0.77862	0.000753148	0	1	0.933985	0.982567	6	101793543	102637706
CD	osteoporosis	-0.0191062	-0.54424	0.49655	0.000365048	0	0.38349	0.934098	0.982567	20	54743695	55448075
CD	osteoporosis	-0.0174257	-0.5194	0.45708	0.000303655	0	0.34329	0.937503	0.982728	14	98885323	99474533
CD	osteoporosis	0.0204808	-0.61185	0.67121	0.000419464	0	0.60255	0.938968	0.982728	15	79292537	79998206
CD	osteoporosis	0.0236166	-0.76941	0.80991	0.000557745	0	1	0.939539	0.982728	15	87158588	88035757
CD	osteoporosis	0.016146	-0.42965	0.45147	0.000260694	0	0.27009	0.937299	0.982728	17	48722591	49909298
CD	osteoporosis	0.0148057	-0.41598	0.45765	0.000219208	0	0.26311	0.939355	0.982728	19	31763009	33028099
CD	osteoporosis	-0.0192005	-0.62279	0.52358	0.000368658	0	0.5066	0.937245	0.982728	20	58780895	59560457
CD	osteoporosis	0.0258277	-0.84234	0.89666	0.00066707	0	1	0.936136	0.982728	21	16873444	18222037
CD	osteoporosis	-0.0140132	-0.5359	0.48692	0.000196369	0	0.37202	0.950412	0.983588	1	20556203	21416121
CD	osteoporosis	0.0194806	-0.61493	0.6638	0.000379496	0	0.62135	0.942871	0.983588	1	152535631	153410809
CD	osteoporosis	-0.0181574	-0.6975	0.63007	0.00032969	0	0.68315	0.945995	0.983588	1	232954943	233639473
CD	osteoporosis	0.0284322	-1	1	0.000808391	0	1	0.947285	0.983588	4	144401043	146174871
CD	osteoporosis	-0.0167891	-0.72353	0.67861	0.000281873	0	0.76832	0.953183	0.983588	5	108641785	109606905
CD	osteoporosis	0.0159966	-0.58388	0.6096	0.000255893	0	0.53045	0.949989	0.983588	6	116132148	117674076
CD	osteoporosis	-0.0191411	-0.78741	0.71208	0.000366382	0	0.88035	0.948288	0.983588	7	6716906	7167610
CD	osteoporosis	-0.0207102	-0.89257	0.79486	0.000428913	0	1	0.949232	0.983588	8	133461552	134509448
CD	osteoporosis	-0.0226561	-0.89338	0.81685	0.000513297	0	1	0.944186	0.983588	9	96670172	97418633
CD	osteoporosis	-0.0106	-0.39112	0.35954	0.000112359	0	0.18933	0.952843	0.983588	11	36331190	37119024
CD	osteoporosis	-0.0264278	-1	1	0.000698427	0	1	0.942176	0.983588	14	87350276	88208595
CD	osteoporosis	0.00898449	-0.27794	0.30053	8.07e-05	0	0.11272	0.949787	0.983588	14	88208596	89482883
CD	osteoporosis	-0.0148686	-0.55632	0.49347	0.000221075	0	0.39924	0.949277	0.983588	16	10351809	11022542
CD	osteoporosis	0.0112843	-0.42052	0.43509	0.000127336	0	0.24788	0.954567	0.984007	19	64705	762046
CD	osteoporosis	0.0115929	-0.4569	0.46527	0.000134396	0	0.29956	0.95645	0.984007	19	48573066	49415189
CD	osteoporosis	-0.0160199	-0.91947	0.80646	0.000256637	0	1	0.960225	0.985552	9	32253284	33194892
CD	osteoporosis	-0.01686	-0.92814	0.86078	0.000284259	0	1	0.960051	0.985552	10	116845214	118416049
CD	osteoporosis	0.0144093	-0.74389	0.77782	0.000207627	0	0.93408	0.96126	0.985861	20	56172844	56951773
CD	osteoporosis	-0.0197564	-1	1	0.000390317	0	1	0.963242	0.987516	3	6421146	7529554
CD	osteoporosis	-0.00593377	-0.30892	0.29074	3.52e-05	0	0.11623	0.967256	0.987708	1	22145630	22740287
CD	osteoporosis	-0.0101824	-0.55151	0.53336	0.00010368	0	0.41377	0.965428	0.987708	20	42185672	43008890
CD	osteoporosis	-0.00979559	-0.64083	0.62903	9.6e-05	0	0.59579	0.970346	0.988009	3	35913034	36840136
CD	osteoporosis	-0.0128602	-0.99901	0.93164	0.000165386	0	1	0.971098	0.988025	7	128779174	130418704
CD	osteoporosis	0.00907963	-0.74514	0.73388	8.24e-05	0	0.87838	0.975161	0.988871	10	43769843	44893846
CD	osteoporosis	0.00957971	-0.90217	0.89455	9.18e-05	0	1	0.976792	0.988947	5	85311780	86493763
CD	osteoporosis	-0.00433688	-0.30712	0.29822	1.88e-05	0	0.12149	0.976709	0.988947	16	11022543	11916631
CD	osteoporosis	0.00596732	-0.80901	0.82412	3.56e-05	0	1	0.985053	0.993696	1	15755231	16732168
CD	osteoporosis	-0.00580154	-0.88328	0.77504	3.37e-05	0	1	0.985637	0.993696	4	111733580	112830229
CD	osteoporosis	-0.00491902	-0.72347	0.68106	2.42e-05	0	0.75982	0.985978	0.993696	12	23923799	25058714
CD	osteoporosis	0.00351294	-0.48767	0.49217	1.23e-05	0	0.32747	0.987293	0.994329	8	40974255	41725002
CD	osteoporosis	-0.00445051	-0.86983	0.86271	1.98e-05	0	1	0.989239	0.995284	4	46358361	47408265
CD	osteoporosis	0.00430333	-0.878	0.91697	1.85e-05	0	1	0.989886	0.995284	13	85650681	86321288
CD	osteoporosis	0.000514615	-0.21049	0.2118	2.65e-07	0	0.05831	0.996076	0.997562	12	40017397	41198229
CD	osteoporosis	-0.000635855	-0.55305	0.54153	4.04e-07	0	0.41184	0.997923	0.998751	22	16050213	17587474
CD	osteoporosis	NA	NA	NA	NA	NA	NA	NA	NA	7	31730555	32460228
CD	osteoporosis	NA	NA	NA	NA	NA	NA	NA	NA	22	27192924	27952441

## Sheet: Table 6
Supplementary Table 6.The result of local genetic correlation analysis(UC vs osteoporosis)
phen1	phen2	log2FoldChange	rho.lower	rho.upper	r2	r2.lower	r2.upper	p	padj	CHR	START	STOP
UC	osteoporosis	-0.575261	-0.81762	-0.33699	0.330926	0.11356	0.66851	4.36e-05	0.0493038	6	32539568	32586784
UC	osteoporosis	-0.339216	-0.5308	-0.14678	0.115067	0.02154	0.28175	0.000834223	0.10565	6	32208902	32454577
UC	osteoporosis	-0.447071	-0.68411	-0.20764	0.199872	0.04311	0.46801	0.000619938	0.10565	6	32586785	32629239
UC	osteoporosis	1	0.41439	1	1	0.17172	1	0.000681484	0.10565	7	127903739	128779173
UC	osteoporosis	1	0.33222	1	1	0.11102	1	0.000865663	0.10565	10	73514215	75694023
UC	osteoporosis	-0.926928	-1	-0.39164	0.859196	0.15338	1	0.00106932	0.11019	7	40261241	41415925
UC	osteoporosis	-0.613287	-0.924	-0.27548	0.376121	0.07589	0.85377	0.00161604	0.123997	6	32454578	32539567
UC	osteoporosis	-1	-1	-0.40539	1	0.16434	1	0.0014118	0.123997	7	52635124	53176523
UC	osteoporosis	-0.6437	-1	-0.24721	0.414349	0.06111	1	0.00182752	0.123997	9	116159541	117054909
UC	osteoporosis	0.851641	0.35143	1	0.725293	0.12369	1	0.0017833	0.123997	9	134141937	135135887
UC	osteoporosis	-0.926458	-1	-0.35437	0.858325	0.12558	1	0.00243016	0.139054	9	7388203	8262303
UC	osteoporosis	0.874438	0.32578	1	0.764642	0.10613	1	0.00275267	0.14492	8	144934289	146303787
UC	osteoporosis	0.562007	0.20123	1	0.315852	0.04066	1	0.00313403	0.147629	6	16566883	17391994
UC	osteoporosis	0.714371	0.26596	1	0.510326	0.07089	1	0.0030933	0.147629	8	72917490	73838027
UC	osteoporosis	0.841111	0.28562	1	0.707468	0.08169	1	0.00384423	0.158796	4	184338585	185483262
UC	osteoporosis	0.833782	0.29402	1	0.695193	0.08681	1	0.00419212	0.160798	2	79900056	80737811
UC	osteoporosis	0.687447	0.2692	1	0.472583	0.07279	1	0.00445614	0.16101	6	29833844	30070717
UC	osteoporosis	0.572191	0.19412	1	0.327402	0.03768	1	0.00519993	0.169461	2	24669225	25895394
UC	osteoporosis	0.889412	0.29509	1	0.791054	0.08793	1	0.00578577	0.178242	2	101556800	102494487
[truncated: 807 more rows]

## Sheet: Table 7
Supplementary Table 7. Mendelian randomization analysis
[truncated: 62 more rows]

[truncated: 10 more sheets: Table 8, Table 9, Table 10, Table 11, Table 12, Table 13, Table 14, Table 15, Table 16, Table 17]
